# Supplementary material for: Tris(2-carbamoylguanidinium) hydrogen fluoro­phospho­nate fluoro­phospho­nate monohydrate
Source: Acta Crystallogr Sect E Struct Rep Online. 2011 Dec 7;68(Pt 1):o47–8. doi: 10.1107/S1600536811051683 (PMC3254407; doi:10.1107/S1600536811051683)
Supplement: Supplementary file 1 [file e-68-00o47-sup1.cif]

##############################################################################
#                                                                            #
# This CIF contains the data in a paper accepted for publication in          #
# Acta Crystallographica Section E. It conforms to the requirements of       #
# Notes for Authors for Acta Crystallographica Section E, and has been       #
# peer reviewed under the auspices of the IUCr Commission on Journals.       #
#                                                                            #
# Full details of the Crystallographic Information File format               #
# are given in the paper "The Crystallographic Information File (CIF):       #
# a New Standard Archive File for Crystallography" by S. R. Hall, F. H.      #
# Allen and I. D. Brown [Acta Cryst. (1991), A47, 655-685].                  #
#                                                                            #
# The current version of the core CIF dictionary is obtainable from          #
# ftp://ftp.iucr.org/pub/cif_core.dic.                                       #
#                                                                            #
# Software is freely available for graphical display of the structure(s)     #
# in this CIF. For information consult the CIF software page                 #
# http://www.iucr.org/resources/cif/software.                                #
#                                                                            #
# This file may be used for bona fide research purposes within the           #
# scientific community so long as proper attribution is given to the journal # 
# article from which it was obtained.                                        #
#                                                                            #
##############################################################################
data_global
_audit_creation_method
;
  machine and manual editing
_atom_site_refinement_flags as well as
_atom_site_symmetry_multiplicity were edited manually.
;
_journal_date_recd_electronic     2011-11-16
_journal_date_accepted     2011-11-30
_journal_name_full     'Acta Crystallographica, Section E'
_journal_year     2012
_journal_volume     68
_journal_issue      1
_journal_page_first     o47
_journal_page_last     o48
_journal_paper_category     QO
_journal_paper_doi     10.1107/S1600536811051683
_journal_coeditor_code     ZJ2040
_publ_contact_author_name     'Jan F\'abry'
_publ_contact_author_address
;            Jan F\'abry
             Institute of Physics Czech Acad. Sci.
             Na Slovance 2
      182 21 Praha 8
             Czech Republic
;
_publ_contact_author_email     fabry@fzu.cz
_publ_contact_author_fax     '(420)2 8689 0527'
_publ_contact_author_phone     '(420)2 6605 2695'
_publ_section_title
;
Tris(2-carbamoylguanidinium) hydrogen fluorophosphonate fluorophosphonate
monohydrate
;
loop_
    _publ_author_name
    _publ_author_address
    'F\'abry, Jan'
;Institute of Physics of the Czech Academy of Sciences, v. v. i.,
 Na Slovance 2,
 182 21 Praha 8
 Czech Republic
;
    'Fridrichov\'a, Michaela'
;Department of Inorganic Chemistry
Faculty of Science
Charles University in Prague
Hlavova 2030
12843 Prague 2
Czech Republic
;
    'Du\<sek, Michal'
;Institute of Physics of the Czech Academy of Sciences, v. v. i.,
 Na Slovance 2,
 182 21 Praha 8
 Czech Republic
;
    'Fejfarov\'a, Karla'
;Institute of Physics of the Czech Academy of Sciences, v. v. i.,
 Na Slovance 2,
 182 21 Praha 8
 Czech Republic
;
    'Krupkov\'a, Radmila'
;Institute of Physics of the Czech Academy of Sciences, v. v. i.,
 Na Slovance 2,
 182 21 Praha 8
 Czech Republic
;
data_I
_chemical_name_systematic
;
Tris(2-carbamoylguanidinium) hydrogen fluorophosphonate fluorophosphonate
monohydrate
;
_chemical_name_common
;
;
_chemical_formula_moiety     '3(C2 H7 N4 O1 +), H F O3 P -, F O3 P 2-, H2 O'
_chemical_formula_sum     'C6 H24 F2 N12 O10 P2'
_chemical_formula_structural     ?
_chemical_formula_analytical     ?
_chemical_formula_iupac     '3C2 H7 N4 O1 +, H F O3 P -, F O3 P 2-, H2 O'
_chemical_formula_weight     524.3
_chemical_melting_point     ?
_symmetry_cell_setting     triclinic
_symmetry_space_group_name_H-M     'P 1'
_symmetry_space_group_name_Hall     'P 1'
loop_
    _symmetry_equiv_pos_site_id
    _symmetry_equiv_pos_as_xyz
    1 x,y,z
_cell_length_a     6.7523(3)
_cell_length_b     8.2926(3)
_cell_length_c     9.7297(4)
_cell_angle_alpha     100.630(3)
_cell_angle_beta     90.885(3)
_cell_angle_gamma     99.168(3)
_cell_volume     528.05(4)
_cell_formula_units_Z     1
_cell_measurement_reflns_used     5951
_cell_measurement_theta_min     2.9825
_cell_measurement_theta_max     29.2148
_cell_measurement_temperature     297.1
_cell_special_details     ?
_exptl_crystal_description     'prism'
_exptl_crystal_colour     'colourless'
_exptl_crystal_size_max     0.60
_exptl_crystal_size_mid     0.45
_exptl_crystal_size_min     0.40
_exptl_crystal_size_rad     ?
_exptl_crystal_density_diffrn     1.6481
_exptl_crystal_density_meas     ?
_exptl_crystal_density_method     ?
_exptl_crystal_F_000     272
_exptl_absorpt_coefficient_mu     0.297
_exptl_absorpt_correction_type     multi-scan
_exptl_absorpt_process_details
;
(CrysAlis PRO, Oxford Diffraction, 2010)
;
_exptl_absorpt_correction_T_min     0.852
_exptl_absorpt_correction_T_max     0.888
_exptl_special_details     ?
_diffrn_ambient_temperature     297.1
_diffrn_radiation_type     'Mo K\a'
_diffrn_radiation_wavelength     0.7107
_diffrn_radiation_source     'Enhance (Mo) X-ray Source'
_diffrn_radiation_monochromator     'graphite'
_diffrn_measurement_device_type     'Oxford Diffraction Xcalibur Gemini ultra'
_diffrn_measurement_device     'four-cycle diffractometer'
_diffrn_measurement_method     '\w scans'
_diffrn_detector_area_resol_mean     10.3784
_diffrn_reflns_number     8499
_diffrn_reflns_av_R_equivalents     0.0181
_diffrn_reflns_av_sigmaI/netI     0.0251
_diffrn_reflns_theta_min     2.99
_diffrn_reflns_theta_max     29.27
_diffrn_reflns_theta_full     27.54
_diffrn_measured_fraction_theta_max     0.88
_diffrn_measured_fraction_theta_full     0.98
_diffrn_reflns_limit_h_min     -9
_diffrn_reflns_limit_h_max     8
_diffrn_reflns_limit_k_min     -11
_diffrn_reflns_limit_k_max     11
_diffrn_reflns_limit_l_min     -13
_diffrn_reflns_limit_l_max     12
_diffrn_reflns_reduction_process     ?
_diffrn_standards_number     0
_diffrn_standards_interval_count     .
_diffrn_standards_interval_time     .
_diffrn_standards_decay_%     ?
loop_
    _diffrn_standard_refln_index_h
    _diffrn_standard_refln_index_k
    _diffrn_standard_refln_index_l
    ? ? ?
_refine_special_details     ?
_reflns_number_total     4769
_reflns_number_gt     4203
_reflns_threshold_expression     'I>3\s(I)'
_refine_ls_structure_factor_coef     Fsqd
_refine_ls_R_factor_all     0.0359
_refine_ls_R_factor_gt     0.0303
_refine_ls_wR_factor_gt     0.0661
_refine_ls_wR_factor_ref     0.0684
_refine_ls_goodness_of_fit_ref     1.52
_refine_ls_restrained_S_all     ?
_refine_ls_number_reflns     4769
_refine_ls_number_parameters     352
_refine_ls_number_restraints     22
_refine_ls_number_constraints     35
_refine_ls_hydrogen_treatment     mixed
_refine_ls_weighting_scheme     sigma
_refine_ls_weighting_details     'w=1/[\s^2^(I)+0.0004I^2^]'
_atom_sites_solution_hydrogens     difmap
_atom_sites_solution_primary     direct
_atom_sites_solution_secondary     difmap
_refine_ls_shift/su_max     0.0416
_refine_ls_shift/su_mean     0.0040
_refine_diff_density_max     0.19
_refine_diff_density_min     -0.16
_refine_ls_extinction_method
                      'B-C type 1 Lorentzian isotropic (Becker & Coppens, 1974)'
_refine_ls_extinction_coef       7E2(2)
_refine_ls_abs_structure_details
;
Flack (1983), 2216 Friedel pairs
;
_refine_ls_abs_structure_Flack     0.08(6)
_refine_ls_abs_structure_Rogers     ?
loop_
    _atom_type_symbol
    _atom_type_scat_dispersion_real
    _atom_type_scat_dispersion_imag
    _atom_type_scat_source
    C 0.003 0.002 'International Tables Vol C tables 4.2.6.8 and 6.1.1.1'
    H 0.000 0.000 'International Tables Vol C tables 4.2.6.8 and 6.1.1.1'
    N 0.006 0.003 'International Tables Vol C tables 4.2.6.8 and 6.1.1.1'
    O 0.011 0.006 'International Tables Vol C tables 4.2.6.8 and 6.1.1.1'
    P 0.102 0.094 'International Tables Vol C tables 4.2.6.8 and 6.1.1.1'
    F 0.017 0.010 'International Tables Vol C tables 4.2.6.8 and 6.1.1.1'
_computing_data_collection
;
<i>CrysAlis PRO</i> (Oxford Diffraction, 2010)
;
_computing_cell_refinement
;
<i>CrysAlis PRO</i> (Oxford Diffraction, 2010)
;
_computing_data_reduction
;
<i>CrysAlis PRO</i> (Oxford Diffraction, 2010)
;
_computing_structure_solution
;
<i>SIR97</i> (Altomare <i>et al.</i>, 1999)
;
_computing_structure_refinement
;
<i>JANA2006</i> (Pet\<r\'i\<cek <i>et al.</i>, 2006)
;
_computing_molecular_graphics
;
<i>PLATON</i> (Spek, 2009), <i>DIAMOND</i> (Brandenburg,
2010) and <i>Origin</i> (OriginLab, 2000)
;
_computing_publication_material
;
<i>JANA2006</i> (Pet\<r\'i\<cek <i>et al.</i>, 2006)
;
loop_
    _atom_site_type_symbol
    _atom_site_label
    _atom_site_fract_x
    _atom_site_fract_y
    _atom_site_fract_z
    _atom_site_U_iso_or_equiv
    _atom_site_adp_type
    _atom_site_calc_flag
    _atom_site_refinement_flags
    _atom_site_occupancy
    _atom_site_symmetry_multiplicity
    _atom_site_disorder_assembly
    _atom_site_disorder_group
    P P1 0.44795 0.87104 0.26806 0.03489(18) Uani d . 1 1 . .
    O O11 0.3358(3) 0.7684(2) 0.3693(2) 0.0531(7) Uani d . 1 1 . .
    H H1o11 0.363(5) 0.814(4) 0.449(4) 0.089(12) Uiso d . 1 1 . .
    O O12 0.4277(3) 1.0485(2) 0.2976(2) 0.0490(6) Uani d . 1 1 . .
    O O13 0.6537(2) 0.8321(2) 0.24652(19) 0.0508(6) Uani d . 1 1 . .
    F F1 0.3223(2) 0.78577(19) 0.13057(16) 0.0606(5) Uani d . 1 1 . .
    P P2 0.59898(9) 0.87217(7) 0.70466(7) 0.03486(18) Uani d . 1 1 . .
    O O21 0.4136(2) 0.8915(2) 0.62423(17) 0.0446(5) Uani d . 1 1 . .
    O O22 0.6261(3) 0.6971(2) 0.6955(2) 0.0591(7) Uani d . 1 1 . .
    O O23 0.6227(3) 0.9736(2) 0.84962(19) 0.0628(7) Uani d . 1 1 . .
    F F2 0.7787(2) 0.9524(2) 0.62518(19) 0.0705(6) Uani d . 1 1 . .
    N N1 0.7279(3) 0.3585(3) -0.0373(2) 0.0502(8) Uani d . 1 1 . .
    H H1n1 0.687(4) 0.4524(16) -0.032(3) 0.0603 Uiso d . 1 1 . .
    H H2n1 0.641(3) 0.2684(17) -0.050(3) 0.0603 Uiso d . 1 1 . .
    N N2 1.0574(3) 0.4809(3) -0.0071(2) 0.0462(7) Uani d . 1 1 . .
    H H1n2 1.1788(14) 0.464(3) 0.003(3) 0.0554 Uiso d . 1 1 . .
    H H2n2 1.026(4) 0.5785(14) -0.001(3) 0.0554 Uiso d . 1 1 . .
    C C1 0.9198(3) 0.3471(3) -0.0309(2) 0.0359(7) Uani d . 1 1 . .
    N N3 0.9686(3) 0.1927(2) -0.04679(19) 0.0383(6) Uani d . 1 1 . .
    H H1n3 0.868716 0.106559 -0.058266 0.046 Uiso d . 1 1 . .
    C C2 1.1648(3) 0.1594(3) -0.0464(2) 0.0409(8) Uani d . 1 1 . .
    O O1 1.3110(2) 0.2702(2) -0.0345(2) 0.0550(6) Uani d . 1 1 . .
    N N4 1.1759(4) -0.0024(3) -0.0644(3) 0.0555(9) Uani d . 1 1 . .
    H H1n4 1.2923(18) -0.032(3) -0.066(3) 0.0666 Uiso d . 1 1 . .
    H H2n4 1.072(2) -0.070(3) -0.049(3) 0.0666 Uiso d . 1 1 . .
    N N5 0.8507(3) 0.5738(3) 0.3262(2) 0.0412(7) Uani d . 1 1 . .
    H H1n5 0.9772(8) 0.572(3) 0.335(2) 0.0495 Uiso d . 1 1 . .
    H H2n5 0.804(4) 0.6619(18) 0.316(2) 0.0495 Uiso d . 1 1 . .
    N N6 0.5269(3) 0.4422(3) 0.3139(2) 0.0442(8) Uani d . 1 1 . .
    H H1n6 0.482(4) 0.5351(16) 0.326(3) 0.0531 Uiso d . 1 1 . .
    H H2n6 0.441(3) 0.3523(17) 0.307(3) 0.0531 Uiso d . 1 1 . .
    C C3 0.7199(3) 0.4378(3) 0.3164(2) 0.0307(7) Uani d . 1 1 . .
    N N7 0.7762(3) 0.2861(2) 0.3071(2) 0.0326(6) Uani d . 1 1 . .
    H H1n7 0.679039 0.198237 0.299084 0.0391 Uiso d . 1 1 . .
    C C4 0.9732(3) 0.2570(3) 0.3091(2) 0.0320(7) Uani d . 1 1 . .
    O O2 1.1157(2) 0.3698(2) 0.3206(2) 0.0481(7) Uani d . 1 1 . .
    N N8 0.9920(3) 0.0979(3) 0.2968(2) 0.0448(8) Uani d . 1 1 . .
    H H1n8 1.1144(13) 0.082(3) 0.289(3) 0.0537 Uiso d . 1 1 . .
    H H2n8 0.886(2) 0.024(2) 0.280(3) 0.0537 Uiso d . 1 1 . .
    N N9 0.1970(3) 0.1691(2) 0.6254(2) 0.0384(7) Uani d . 1 1 . .
    H H1n9 0.0709(8) 0.174(3) 0.621(2) 0.0461 Uiso d . 1 1 . .
    H H2n9 0.237(4) 0.0751(15) 0.622(2) 0.0461 Uiso d . 1 1 . .
    N N10 0.5220(3) 0.2985(3) 0.6358(2) 0.0468(8) Uani d . 1 1 . .
    H H1n10 0.556(3) 0.2016(9) 0.626(3) 0.0562 Uiso d . 1 1 . .
    H H2n10 0.613(2) 0.3858(13) 0.647(3) 0.0562 Uiso d . 1 1 . .
    C C5 0.3284(3) 0.3046(3) 0.6375(2) 0.0302(7) Uani d . 1 1 . .
    N N11 0.2757(3) 0.4584(2) 0.65242(19) 0.0323(6) Uani d . 1 1 . .
    H H1n11 0.37363 0.545774 0.661465 0.0387 Uiso d . 1 1 . .
    C C6 0.0770(3) 0.4880(3) 0.6545(2) 0.0316(7) Uani d . 1 1 . .
    O O3 -0.0658(2) 0.3745(2) 0.64508(19) 0.0424(6) Uani d . 1 1 . .
    N N12 0.0598(3) 0.6470(2) 0.6695(2) 0.0430(7) Uani d . 1 1 . .
    H H1n12 0.161(2) 0.721(2) 0.661(3) 0.0516 Uiso d . 1 1 . .
    H H2n12 -0.0630(13) 0.659(3) 0.658(3) 0.0516 Uiso d . 1 1 . .
    O Ow 0.8062(3) 0.7323(3) -0.0104(2) 0.0697(8) Uani d . 1 1 . .
    H H1ow 0.739(4) 0.754(5) 0.0580(17) 0.1045 Uiso d . 1 1 . .
    H H2ow 0.741(4) 0.740(4) -0.0799(16) 0.1045 Uiso d . 1 1 . .
loop_
    _atom_site_aniso_label
    _atom_site_aniso_U_11
    _atom_site_aniso_U_22
    _atom_site_aniso_U_33
    _atom_site_aniso_U_12
    _atom_site_aniso_U_13
    _atom_site_aniso_U_23
    _atom_site_aniso_type_symbol
    P1 0.0308(3) 0.0250(3) 0.0478(3) 0.0036(2) -0.0033(2) 0.0052(2) P
    O11 0.0617(12) 0.0372(9) 0.0542(11) -0.0079(8) 0.0044(9) 0.0067(8) O
    O12 0.0371(9) 0.0255(9) 0.0847(12) 0.0056(7) 0.0049(8) 0.0106(8) O
    O13 0.0397(9) 0.0411(9) 0.0739(11) 0.0159(7) 0.0033(8) 0.0089(8) O
    F1 0.0639(10) 0.0506(8) 0.0611(8) -0.0042(7) -0.0232(7) 0.0090(6) F
    P2 0.0257(3) 0.0251(3) 0.0541(3) 0.0023(2) 0.0003(2) 0.0099(2) P
    O21 0.0394(9) 0.0446(9) 0.0533(9) 0.0170(7) -0.0010(7) 0.0099(7) O
    O22 0.0353(10) 0.0307(9) 0.1131(16) 0.0079(8) -0.0088(10) 0.0172(9) O
    O23 0.0470(11) 0.0692(12) 0.0616(11) 0.0002(9) -0.0090(8) -0.0062(9) O
    F2 0.0487(9) 0.0666(10) 0.0979(12) -0.0042(7) 0.0227(8) 0.0303(9) F
    N1 0.0317(11) 0.0597(14) 0.0576(12) 0.0080(10) 0.0003(9) 0.0066(11) N
    N2 0.0377(11) 0.0354(11) 0.0619(12) 0.0039(10) -0.0026(9) 0.0021(9) N
    C1 0.0299(11) 0.0441(12) 0.0318(10) 0.0044(9) 0.0008(8) 0.0041(9) C
    N3 0.0301(10) 0.0349(10) 0.0460(10) -0.0020(8) -0.0006(8) 0.0040(8) N
    C2 0.0378(13) 0.0445(13) 0.0396(11) 0.0082(10) 0.0021(9) 0.0047(9) C
    O1 0.0280(8) 0.0502(10) 0.0799(12) 0.0023(8) -0.0022(8) -0.0013(8) O
    N4 0.0553(15) 0.0443(13) 0.0700(14) 0.0132(11) 0.0094(12) 0.0138(11) N
    N5 0.0301(10) 0.0288(11) 0.0668(13) 0.0071(9) 0.0014(9) 0.0122(9) N
    N6 0.0251(11) 0.0400(13) 0.0697(13) 0.0082(9) 0.0038(9) 0.0130(11) N
    C3 0.0240(11) 0.0352(12) 0.0337(11) 0.0060(9) 0.0026(8) 0.0075(9) C
    N7 0.0218(9) 0.0258(9) 0.0499(10) 0.0022(8) 0.0006(8) 0.0082(8) N
    C4 0.0233(11) 0.0302(13) 0.0435(12) 0.0051(10) 0.0006(9) 0.0093(10) C
    O2 0.0229(8) 0.0362(10) 0.0857(13) 0.0036(8) 0.0041(8) 0.0140(9) O
    N8 0.0314(12) 0.0344(12) 0.0686(13) 0.0107(10) -0.0015(10) 0.0057(11) N
    N9 0.0277(10) 0.0269(11) 0.0605(11) 0.0046(9) 0.0011(9) 0.0081(9) N
    N10 0.0245(10) 0.0463(12) 0.0724(14) 0.0098(9) 0.0035(10) 0.0146(12) N
    C5 0.0265(11) 0.0324(12) 0.0315(10) 0.0053(9) -0.0002(8) 0.0056(8) C
    N11 0.0221(9) 0.0258(10) 0.0475(10) 0.0005(8) 0.0011(8) 0.0065(8) N
    C6 0.0245(11) 0.0324(12) 0.0371(11) 0.0040(10) 0.0030(9) 0.0051(10) C
    O3 0.0216(8) 0.0345(9) 0.0698(11) 0.0022(7) 0.0026(7) 0.0085(8) O
    N12 0.0330(12) 0.0287(11) 0.0683(13) 0.0067(9) 0.0047(10) 0.0106(10) N
    Ow 0.0785(14) 0.0877(14) 0.0564(11) 0.0446(12) 0.0049(10) 0.0221(11) O
loop_
    _geom_bond_atom_site_label_1
    _geom_bond_atom_site_label_2
    _geom_bond_site_symmetry_1
    _geom_bond_site_symmetry_2
    _geom_bond_distance
    _geom_bond_publ_flag
    P1 O11 . . 1.548(2) yes
    P1 O12 . . 1.4752(17) yes
    P1 O13 . . 1.4850(17) yes
    P1 F1 . . 1.5603(14) yes
    O11 H1o11 . . 0.80(3) .
    P2 O21 . . 1.5118(18) yes
    P2 O22 . . 1.479(2) yes
    P2 O23 . . 1.4949(18) yes
    P2 F2 . . 1.5735(18) yes
    N1 C1 . . 1.315(3) .
    N2 C1 . . 1.311(3) .
    C1 N3 . . 1.355(3) .
    N3 C2 . . 1.396(3) .
    C2 O1 . . 1.224(3) .
    C2 N4 . . 1.335(3) .
    N5 C3 . . 1.305(3) .
    N6 C3 . . 1.309(3) .
    C3 N7 . . 1.359(3) .
    N7 C4 . . 1.390(3) .
    C4 O2 . . 1.219(3) .
    C4 N8 . . 1.328(3) .
    N9 C5 . . 1.302(3) .
    N10 C5 . . 1.316(3) .
    C5 N11 . . 1.361(3) .
    N11 C6 . . 1.401(3) .
    C6 O3 . . 1.225(3) .
    C6 N12 . . 1.323(3) .
    N1 H1n1 . . 0.860(18) .
    N1 H2n1 . . 0.860(15) .
    N2 H1n2 . . 0.860(13) .
    N2 H2n2 . . 0.860(16) .
    N3 H1n3 . . 0.89 .
    N4 H1n4 . . 0.860(17) .
    N4 H2n4 . . 0.860(19) .
    N5 H1n5 . . 0.860(8) .
    N5 H2n5 . . 0.860(19) .
    N6 H1n6 . . 0.860(17) .
    N6 H2n6 . . 0.860(15) .
    N7 H1n7 . . 0.89 .
    N8 H1n8 . . 0.860(12) .
    N8 H2n8 . . 0.860(15) .
    N9 H1n9 . . 0.860(8) .
    N9 H2n9 . . 0.860(16) .
    N10 H1n10 . . 0.860(11) .
    N10 H2n10 . . 0.860(11) .
    N11 H1n11 . . 0.89 .
    N12 H1n12 . . 0.860(17) .
    N12 H2n12 . . 0.860(13) .
    Ow H1ow . . 0.82(2) .
    Ow H2ow . . 0.82(2) .
loop_
    _geom_angle_atom_site_label_1
    _geom_angle_atom_site_label_2
    _geom_angle_atom_site_label_3
    _geom_angle_site_symmetry_1
    _geom_angle_site_symmetry_2
    _geom_angle_site_symmetry_3
    _geom_angle
    _geom_angle_publ_flag
    O11 P1 O12 . . . 113.89(10) yes
    O11 P1 O13 . . . 111.21(11) yes
    O11 P1 F1 . . . 98.53(9) yes
    O12 P1 O13 . . . 116.89(9) yes
    O12 P1 F1 . . . 108.33(9) yes
    O13 P1 F1 . . . 105.98(9) yes
    P1 O11 H1o11 . . . 110(2) .
    O21 P2 O22 . . . 113.55(10) yes
    O21 P2 O23 . . . 113.39(11) yes
    O21 P2 F2 . . . 104.28(10) yes
    O22 P2 O23 . . . 114.52(13) yes
    O22 P2 F2 . . . 105.09(11) yes
    O23 P2 F2 . . . 104.61(10) yes
    N1 C1 N2 . . . 120.9(2) .
    N1 C1 N3 . . . 117.5(2) .
    N2 C1 N3 . . . 121.6(2) .
    C1 N3 C2 . . . 124.48(18) .
    N3 C2 O1 . . . 122.1(2) .
    N3 C2 N4 . . . 113.8(2) .
    O1 C2 N4 . . . 124.2(2) .
    N5 C3 N6 . . . 120.9(2) .
    N5 C3 N7 . . . 122.1(2) .
    N6 C3 N7 . . . 117.06(19) .
    C3 N7 C4 . . . 125.29(17) .
    N7 C4 O2 . . . 121.8(2) .
    N7 C4 N8 . . . 114.67(18) .
    O2 C4 N8 . . . 123.5(2) .
    N9 C5 N10 . . . 120.8(2) .
    N9 C5 N11 . . . 122.7(2) .
    N10 C5 N11 . . . 116.5(2) .
    C5 N11 C6 . . . 124.21(17) .
    N11 C6 O3 . . . 121.7(2) .
    N11 C6 N12 . . . 114.23(18) .
    O3 C6 N12 . . . 124.0(2) .
    C1 N3 H1n3 . . . 117.7615 yes
    H1n3 N3 C2 . . . 117.7617 yes
    C3 N7 H1n7 . . . 117.353 yes
    H1n7 N7 C4 . . . 117.3532 yes
    C5 N11 H1n11 . . . 117.8945 yes
    C5 N11 C6 . . . 124.21(17) yes
    H1n11 N11 C6 . . . 117.8946 yes
    H1n1 N1 C1 . . . 122.1(16) yes
    H2n1 N1 C1 . . . 118.5(13) yes
    H1n2 N2 C1 . . . 115.7(16) yes
    H2n2 N2 C1 . . . 121.3(17) yes
    C2 N4 H1n4 . . . 118.9(17) yes
    C2 N4 H2n4 . . . 118.4(14) yes
    H1n5 N5 C3 . . . 120.6(18) yes
    H2n5 N5 C3 . . . 116.5(14) yes
    C4 N8 H1n8 . . . 112.8(18) yes
    C4 N8 H2n8 . . . 118.8(13) yes
    H1n9 N9 C5 . . . 119.9(17) yes
    H2n9 N9 C5 . . . 119.7(15) yes
    H1n10 N10 C5 . . . 116.9(11) yes
    H2n10 N10 C5 . . . 123.1(9) yes
    C6 N12 H1n12 . . . 121.4(12) yes
    C6 N12 H2n12 . . . 111.6(18) yes
    H1n1 N1 H2n1 . . . 119(2) .
    H1n2 N2 H2n2 . . . 123(2) .
    H1n4 N4 H2n4 . . . 120(2) .
    H1n5 N5 H2n5 . . . 123(2) .
    H1n6 N6 H2n6 . . . 117.9(19) .
    H1n8 N8 H2n8 . . . 127(2) .
    H1n9 N9 H2n9 . . . 120(2) .
    H1n10 N10 H2n10 . . . 120.0(14) .
    H1n12 N12 H2n12 . . . 123(2) .
    H1ow Ow H2ow . . . 108(3) .
loop_
    _geom_torsion_atom_site_label_1
    _geom_torsion_atom_site_label_2
    _geom_torsion_atom_site_label_3
    _geom_torsion_atom_site_label_4
    _geom_torsion_site_symmetry_1
    _geom_torsion_site_symmetry_2
    _geom_torsion_site_symmetry_3
    _geom_torsion_site_symmetry_4
    _geom_torsion
    _geom_torsion_publ_flag
    ? ? ? ? ? ? ? ? ? ?
loop_
    _geom_hbond_atom_site_label_D
    _geom_hbond_atom_site_label_H
    _geom_hbond_atom_site_label_A
    _geom_hbond_site_symmetry_A
    _geom_hbond_distance_DH
    _geom_hbond_distance_HA
    _geom_hbond_distance_DA
    _geom_hbond_angle_DHA
    _geom_hbond_publ_flag
    O11 H1o11 O21 1_555 0.80(3) 1.72(4) 2.515(3) 174(4) yes
    Ow H1ow O13 1_555 0.82(2) 1.957(19) 2.754(3) 164(2) yes
    Ow H2ow O22 1_554 0.82(2) 2.253(17) 3.037(3) 160(3) yes
    Ow H2ow O23 1_554 0.82(2) 2.41(3) 3.023(3) 132(3) yes
    N1 H1n1 Ow 1_555 0.860(18) 2.302(15) 3.022(4) 141(2) yes
    N1 H2n1 O1 1_455 0.861(17) 2.24(2) 2.795(3) 122.4(15) yes
    N1 H2n1 O23 1_544 0.861(15) 2.431(14) 3.141(3) 140.3(18) yes
    N6 H2n6 O2 1_455 0.860(17) 2.23(2) 2.750(3) 119.0(15) yes
    N6 H2n6 O12 1_545 0.860(17) 2.491(15) 3.200(3) 140.3(17) yes
    N6 H1n6 O11 1_555 0.861(19) 2.28(2) 3.141(3) 174(2) yes
    N9 H2n9 O21 1_545 0.860(17) 2.08(2) 2.916(2) 164(2) yes
    N9 H1n9 F2 1_445 0.860(7) 2.479(19) 3.096(2) 129(2) yes
    N9 H1n9 O3 1_555 0.860(7) 2.01(2) 2.634(2) 129(2) yes
    N2 H2n2 Ow 1_555 0.861(16) 2.12(2) 2.894(3) 150(2) yes
    N2 H1n2 O1 1_555 0.861(12) 1.94(2) 2.618(3) 135(2) yes
    N5 H2n5 O13 1_555 0.862(19) 2.07(2) 2.906(3) 165(2) yes
    N5 H1n5 O2 1_555 0.860(7) 2.03(2) 2.646(3) 128(2) yes
    N10 H1n10 O21 1_545 0.860(13) 2.595(10) 3.318(3) 142.5(17) yes
    N10 H2n10 O3 1_655 0.861(13) 2.186(14) 2.750(3) 122.9(11) yes
    N10 H2n10 O22 1_555 0.861(13) 2.524(13) 3.209(3) 137.1(11) yes
    N3 H1n3 O23 1_544 0.89 1.95 2.770(3) 153 yes
    N7 H1n7 O12 1_545 0.89 1.93 2.807(3) 166 yes
    N11 H1n11 O22 1_555 0.89 1.93 2.804(3) 166 yes
    N4 H1n4 O23 1_644 0.860(14) 2.386(16) 3.170(3) 152(2) yes
    N4 H2n4 Ow 1_545 0.86(2) 2.32(2) 3.173(3) 176(2) yes
    N8 H2n8 O13 1_545 0.857(16) 2.024(16) 2.877(3) 173.8(15) yes
    N8 H1n8 O12 1_645 0.860(10) 2.179(10) 3.034(3) 173(3) yes
    N12 H1n12 O21 1_555 0.859(11) 2.115(16) 2.972(2) 175(3) yes
    N12 H2n12 O22 1_455 0.859(11) 2.198(11) 3.031(3) 163(3) yes
_iucr_refine_instructions_details
;
   56    0    0    0
 0.788785 0.000000 0.000000 0.000000 0.000000 0.082613      100001
 0.000000                                                   0
 0.000000 0.000000 0.000000 0.000000 0.000000 0.000000      000000
 0.072214 0.000000 0.000000 0.000000 0.000000 0.000000      100000
P1        5  2     1.000000 0.447950 0.871040 0.268060
 0.030784 0.024988 0.047774 0.003641-0.003316 0.005203      0000111111
O11       4  2     1.000000 0.335785 0.768372 0.369342
 0.061674 0.037226 0.054232-0.007924 0.004394 0.006747      0111111111
H1o11     2  1     1.000000 0.362814 0.814385 0.448961
 0.089260 0.000000 0.000000 0.000000 0.000000 0.000000      0111100000
O12       4  2     1.000000 0.427745 1.048508 0.297557
 0.037112 0.025460 0.084716 0.005624 0.004893 0.010554      0111111111
O13       4  2     1.000000 0.653678 0.832051 0.246516
 0.039728 0.041065 0.073899 0.015914 0.003326 0.008922      0111111111
F1        6  2     1.000000 0.322287 0.785771 0.130565
 0.063933 0.050602 0.061130-0.004239-0.023166 0.008968      0111111111
P2        5  2     1.000000 0.598982 0.872173 0.704663
 0.025663 0.025060 0.054092 0.002263 0.000288 0.009873      0111111111
O21       4  2     1.000000 0.413577 0.891526 0.624227
 0.039408 0.044587 0.053337 0.016969-0.000990 0.009930      0111111111
O22       4  2     1.000000 0.626140 0.697102 0.695471
 0.035324 0.030720 0.113082 0.007894-0.008752 0.017162      0111111111
O23       4  2     1.000000 0.622745 0.973599 0.849616
 0.046961 0.069160 0.061640 0.000245-0.009004-0.006244      0111111111
F2        6  2     1.000000 0.778738 0.952449 0.625177
 0.048679 0.066553 0.097945-0.004172 0.022744 0.030266      0111111111
N1        3  2     1.000000 0.727919 0.358456-0.037265
 0.031671 0.059690 0.057647 0.007968 0.000283 0.006595      0111111111
H1n1      2  1     1.000000 0.687083 0.452368-0.032238
 0.060269 0.000000 0.000000 0.000000 0.000000 0.000000      0111000000
H2n1      2  1     1.000000 0.641387 0.268363-0.050139
 0.060269 0.000000 0.000000 0.000000 0.000000 0.000000      0111000000
N2        3  2     1.000000 1.057433 0.480903-0.007126
 0.037684 0.035398 0.061871 0.003889-0.002603 0.002056      0111111111
H1n2      2  1     1.000000 1.178822 0.464349 0.003433
 0.055439 0.000000 0.000000 0.000000 0.000000 0.000000      0111000000
H2n2      2  1     1.000000 1.026134 0.578511-0.000575
 0.055439 0.000000 0.000000 0.000000 0.000000 0.000000      0111000000
C1        1  2     1.000000 0.919765 0.347091-0.030878
 0.029936 0.044059 0.031794 0.004353 0.000781 0.004097      0111111111
N3        3  2     1.000000 0.968588 0.192684-0.046795
 0.030140 0.034876 0.046038-0.001966-0.000631 0.003957      0111111111
H1n3      2  1     1.000000 0.868716 0.106559-0.058266
 0.046004 0.000000 0.000000 0.000000 0.000000 0.000000      0000000000
C2        1  2     1.000000 1.164815 0.159418-0.046436
 0.037826 0.044521 0.039579 0.008190 0.002065 0.004742      0111111111
O1        4  2     1.000000 1.310972 0.270168-0.034491
 0.027970 0.050201 0.079904 0.002334-0.002218-0.001255      0111111111
N4        3  2     1.000000 1.175876-0.002392-0.064411
 0.055333 0.044293 0.069994 0.013184 0.009429 0.013761      0111111111
H1n4      2  1     1.000000 1.292257-0.032206-0.065978
 0.066646 0.000000 0.000000 0.000000 0.000000 0.000000      0111000000
H2n4      2  1     1.000000 1.071886-0.069892-0.048640
 0.066646 0.000000 0.000000 0.000000 0.000000 0.000000      0111000000
N5        3  2     1.000000 0.850742 0.573811 0.326224
 0.030063 0.028756 0.066809 0.007117 0.001428 0.012203      0111111111
H1n5      2  1     1.000000 0.977152 0.571621 0.335089
 0.049471 0.000000 0.000000 0.000000 0.000000 0.000000      0111000000
H2n5      2  1     1.000000 0.804489 0.661937 0.316110
 0.049471 0.000000 0.000000 0.000000 0.000000 0.000000      0111000000
N6        3  2     1.000000 0.526891 0.442200 0.313864
 0.025077 0.039959 0.069729 0.008248 0.003814 0.013006      0111111111
H1n6      2  1     1.000000 0.482291 0.535085 0.325910
 0.053095 0.000000 0.000000 0.000000 0.000000 0.000000      0111000000
H2n6      2  1     1.000000 0.441056 0.352272 0.307227
 0.053095 0.000000 0.000000 0.000000 0.000000 0.000000      0111000000
C3        1  2     1.000000 0.719869 0.437778 0.316366
 0.024003 0.035175 0.033679 0.006025 0.002631 0.007499      0111111111
N7        3  2     1.000000 0.776194 0.286063 0.307084
 0.021840 0.025791 0.049903 0.002250 0.000560 0.008226      0111111111
H1n7      2  1     1.000000 0.679039 0.198237 0.299084
 0.039088 0.000000 0.000000 0.000000 0.000000 0.000000      0000000000
C4        1  2     1.000000 0.973203 0.256956 0.309072
 0.023305 0.030151 0.043506 0.005076 0.000598 0.009298      0111111111
O2        4  2     1.000000 1.115674 0.369832 0.320570
 0.022939 0.036210 0.085732 0.003586 0.004089 0.014020      0111111111
N8        3  2     1.000000 0.991971 0.097948 0.296845
 0.031410 0.034394 0.068610 0.010693-0.001534 0.005692      0111111111
H1n8      2  1     1.000000 1.114449 0.082238 0.288807
 0.053743 0.000000 0.000000 0.000000 0.000000 0.000000      0111000000
H2n8      2  1     1.000000 0.885864 0.023505 0.279597
 0.053743 0.000000 0.000000 0.000000 0.000000 0.000000      0111000000
N9        3  2     1.000000 0.197002 0.169144 0.625362
 0.027663 0.026926 0.060504 0.004638 0.001067 0.008087      0111111111
H1n9      2  1     1.000000 0.070857 0.174044 0.621069
 0.046061 0.000000 0.000000 0.000000 0.000000 0.000000      0111000000
H2n9      2  1     1.000000 0.236898 0.075081 0.621866
 0.046061 0.000000 0.000000 0.000000 0.000000 0.000000      0111000000
N10       3  2     1.000000 0.521984 0.298501 0.635849
 0.024460 0.046266 0.072353 0.009827 0.003506 0.014586      0111111111
H1n10     2  1     1.000000 0.556196 0.201608 0.625929
 0.056163 0.000000 0.000000 0.000000 0.000000 0.000000      0111000000
H2n10     2  1     1.000000 0.612717 0.385832 0.646593
 0.056163 0.000000 0.000000 0.000000 0.000000 0.000000      0111000000
C5        1  2     1.000000 0.328450 0.304643 0.637460
 0.026454 0.032439 0.031476 0.005260-0.000239 0.005554      0111111111
N11       3  2     1.000000 0.275683 0.458402 0.652423
 0.022125 0.025841 0.047539 0.000461 0.001058 0.006506      0111111111
H1n11     2  1     1.000000 0.373630 0.545774 0.661465
 0.038743 0.000000 0.000000 0.000000 0.000000 0.000000      0000000000
C6        1  2     1.000000 0.077026 0.488018 0.654509
 0.024540 0.032442 0.037071 0.003984 0.002965 0.005117      0111111111
O3        4  2     1.000000-0.065838 0.374489 0.645080
 0.021594 0.034504 0.069841 0.002223 0.002565 0.008516      0111111111
N12       3  2     1.000000 0.059754 0.646965 0.669526
 0.033034 0.028740 0.068315 0.006692 0.004711 0.010640      0111111111
H1n12     2  1     1.000000 0.160538 0.721456 0.660653
 0.051568 0.000000 0.000000 0.000000 0.000000 0.000000      0111000000
H2n12     2  1     1.000000-0.062992 0.659402 0.657610
 0.051568 0.000000 0.000000 0.000000 0.000000 0.000000      0111000000
Ow        4  2     1.000000 0.806172 0.732261-0.010402
 0.078529 0.087697 0.056406 0.044628 0.004925 0.022052      0111111111
H1ow      2  1     1.000000 0.739129 0.754309 0.058039
 0.104505 0.000000 0.000000 0.000000 0.000000 0.000000      0111000000
H2ow      2  1     1.000000 0.740886 0.740164-0.079908
 0.104505 0.000000 0.000000 0.000000 0.000000 0.000000      0111000000
----------------------------   s.u. block   ----------------------------
 0.000976 0.000000 0.000000 0.000000 0.000000 0.060407
 0.000000
 0.000000 0.000000 0.000000 0.000000 0.000000 0.000000
 0.022530 0.000000 0.000000 0.000000 0.000000 0.000000
P1                 0.000000 0.000000 0.000000 0.000000
 0.000298 0.000286 0.000312 0.000234 0.000231 0.000230
O11                0.000000 0.000290 0.000222 0.000209
 0.001179 0.000926 0.001098 0.000808 0.000892 0.000794
H1o11              0.000000 0.004966 0.003961 0.003654
 0.011933 0.000000 0.000000 0.000000 0.000000 0.000000
O12                0.000000 0.000252 0.000202 0.000201
 0.000936 0.000872 0.001186 0.000730 0.000840 0.000772
O13                0.000000 0.000238 0.000198 0.000187
 0.000904 0.000899 0.001087 0.000738 0.000781 0.000777
F1                 0.000000 0.000241 0.000185 0.000157
 0.000967 0.000826 0.000821 0.000707 0.000713 0.000641
P2                 0.000000 0.000093 0.000073 0.000069
 0.000271 0.000278 0.000337 0.000218 0.000222 0.000237
O21                0.000000 0.000235 0.000198 0.000172
 0.000858 0.000900 0.000901 0.000724 0.000687 0.000720
O22                0.000000 0.000260 0.000215 0.000228
 0.000966 0.000944 0.001552 0.000769 0.000955 0.000941
O23                0.000000 0.000270 0.000245 0.000192
 0.001055 0.001231 0.001092 0.000919 0.000838 0.000853
F2                 0.000000 0.000238 0.000207 0.000188
 0.000850 0.001022 0.001214 0.000732 0.000812 0.000914
N1                 0.000000 0.000297 0.000296 0.000220
 0.001103 0.001409 0.001203 0.000961 0.000893 0.001093
H1n1               0.000000 0.003926 0.001595 0.002669
 0.000000 0.000000 0.000000 0.000000 0.000000 0.000000
H2n1               0.000000 0.002910 0.001737 0.002774
 0.000000 0.000000 0.000000 0.000000 0.000000 0.000000
N2                 0.000000 0.000320 0.000264 0.000228
 0.001110 0.001109 0.001203 0.000971 0.000927 0.000935
H1n2               0.000000 0.001365 0.003134 0.002674
 0.000000 0.000000 0.000000 0.000000 0.000000 0.000000
H2n2               0.000000 0.004003 0.001411 0.002669
 0.000000 0.000000 0.000000 0.000000 0.000000 0.000000
C1                 0.000000 0.000315 0.000288 0.000208
 0.001108 0.001220 0.001008 0.000940 0.000800 0.000867
N3                 0.000000 0.000288 0.000246 0.000192
 0.000953 0.001027 0.001013 0.000794 0.000755 0.000787
H1n3               0.000000-0.100000-0.100000-0.100000
 0.000000 0.000000 0.000000 0.000000 0.000000 0.000000
C2                 0.000000 0.000333 0.000288 0.000222
 0.001267 0.001273 0.001126 0.001033 0.000913 0.000941
O1                 0.000000 0.000248 0.000239 0.000203
 0.000836 0.000995 0.001189 0.000758 0.000753 0.000815
N4                 0.000000 0.000372 0.000291 0.000259
 0.001502 0.001254 0.001395 0.001079 0.001162 0.001059
H1n4               0.000000 0.001847 0.003377 0.002807
 0.000000 0.000000 0.000000 0.000000 0.000000 0.000000
H2n4               0.000000 0.002391 0.002552 0.002849
 0.000000 0.000000 0.000000 0.000000 0.000000 0.000000
N5                 0.000000 0.000319 0.000255 0.000232
 0.001041 0.001112 0.001282 0.000912 0.000923 0.000930
H1n5               0.000000 0.000843 0.003179 0.002479
 0.000000 0.000000 0.000000 0.000000 0.000000 0.000000
H2n5               0.000000 0.003577 0.001782 0.002493
 0.000000 0.000000 0.000000 0.000000 0.000000 0.000000
N6                 0.000000 0.000290 0.000270 0.000249
 0.001073 0.001257 0.001342 0.000892 0.000925 0.001081
H1n6               0.000000 0.003583 0.001562 0.002586
 0.000000 0.000000 0.000000 0.000000 0.000000 0.000000
H2n6               0.000000 0.002730 0.001653 0.002800
 0.000000 0.000000 0.000000 0.000000 0.000000 0.000000
C3                 0.000000 0.000313 0.000272 0.000218
 0.001072 0.001240 0.001071 0.000947 0.000832 0.000876
N7                 0.000000 0.000266 0.000227 0.000197
 0.000903 0.000942 0.001046 0.000760 0.000763 0.000783
H1n7               0.000000-0.100000-0.100000-0.100000
 0.000000 0.000000 0.000000 0.000000 0.000000 0.000000
C4                 0.000000 0.000321 0.000267 0.000232
 0.001092 0.001255 0.001202 0.000963 0.000899 0.000985
O2                 0.000000 0.000248 0.000211 0.000208
 0.000822 0.000980 0.001307 0.000763 0.000795 0.000870
N8                 0.000000 0.000315 0.000259 0.000238
 0.001167 0.001221 0.001309 0.000998 0.001029 0.001052
H1n8               0.000000 0.001324 0.003381 0.002699
 0.000000 0.000000 0.000000 0.000000 0.000000 0.000000
H2n8               0.000000 0.002156 0.002238 0.002507
 0.000000 0.000000 0.000000 0.000000 0.000000 0.000000
N9                 0.000000 0.000301 0.000249 0.000230
 0.001026 0.001075 0.001138 0.000913 0.000902 0.000888
H1n9               0.000000 0.000846 0.003068 0.002471
 0.000000 0.000000 0.000000 0.000000 0.000000 0.000000
H2n9               0.000000 0.003592 0.001457 0.002385
 0.000000 0.000000 0.000000 0.000000 0.000000 0.000000
N10                0.000000 0.000286 0.000293 0.000248
 0.001019 0.001248 0.001361 0.000893 0.000963 0.001190
H1n10              0.000000 0.002673 0.000923 0.002574
 0.000000 0.000000 0.000000 0.000000 0.000000 0.000000
H2n10              0.000000 0.002020 0.001267 0.002900
 0.000000 0.000000 0.000000 0.000000 0.000000 0.000000
C5                 0.000000 0.000322 0.000276 0.000221
 0.001097 0.001180 0.001012 0.000941 0.000810 0.000828
N11                0.000000 0.000271 0.000222 0.000192
 0.000890 0.000950 0.001008 0.000752 0.000759 0.000775
H1n11              0.000000-0.100000-0.100000-0.100000
 0.000000 0.000000 0.000000 0.000000 0.000000 0.000000
C6                 0.000000 0.000317 0.000270 0.000225
 0.001132 0.001244 0.001146 0.000981 0.000891 0.000963
O3                 0.000000 0.000230 0.000206 0.000190
 0.000808 0.000890 0.001126 0.000702 0.000715 0.000780
N12                0.000000 0.000315 0.000247 0.000233
 0.001170 0.001097 0.001349 0.000940 0.001021 0.000991
H1n12              0.000000 0.002271 0.002215 0.002560
 0.000000 0.000000 0.000000 0.000000 0.000000 0.000000
H2n12              0.000000 0.001325 0.003423 0.002589
 0.000000 0.000000 0.000000 0.000000 0.000000 0.000000
Ow                 0.000000 0.000331 0.000292 0.000205
 0.001431 0.001448 0.001104 0.001222 0.001005 0.001112
H1ow               0.000000 0.003884 0.004621 0.001721
 0.000000 0.000000 0.000000 0.000000 0.000000 0.000000
H2ow               0.000000 0.003817 0.004435 0.001623
 0.000000 0.000000 0.000000 0.000000 0.000000 0.000000
--------------------------   Saved points   ----------------------------
    0
--------------------------   Fourier maxima   --------------------------
    1    1    1
max1      1  1     1.000000 0.627203 0.684546 0.728008      000  0  0  0
     0.15     0.08
max2      1  1     1.000000 0.668528 0.843040 0.265728      000  0  0  0
     0.13     0.08
max3      1  1     1.000000 0.633791 0.671500 0.630435      000  0  0  0
     0.14     0.07
max4      1  1     1.000000 0.412729 0.880584 0.651960      000  0  0  0
     0.11     0.07
max5      1  1     1.000000 0.394829 0.080232 0.301191      000  0  0  0
     0.12     0.07
max6      1  1     1.000000 0.352516 0.540068 0.804435      000  0  0  0
     0.09     0.06
max7      1  1     1.000000 0.645344 0.026311 0.785973      000  0  0  0
     0.19     0.06
max8      1  1     1.000000 0.440561 0.870373 0.663975      000  0  0  0
     0.12     0.06
max9      1  1     1.000000 0.666480 0.899798 0.828170      000  0  0  0
     0.12     0.06
max10     1  1     1.000000 0.474000 0.072655 0.232343      000  0  0  0
     0.10     0.06
max11     1  1     1.000000 0.605897 0.984568 0.879382      000  0  0  0
     0.15     0.06
max12     1  1     1.000000 0.603238 0.895382 0.223550      000  0  0  0
     0.13     0.05
max13     1  1     1.000000 0.374051 0.189373 0.837103      000  0  0  0
     0.09     0.05
max14     1  1     1.000000 0.167919 0.289371 0.169929      000  0  0  0
     0.08     0.05
max15     1  1     1.000000 0.456869 0.690690 0.764997      000  0  0  0
     0.09     0.05
max16     1  1     1.000000 0.082153 0.430678 0.350623      000  0  0  0
     0.11     0.05
max17     1  1     1.000000 0.260089 0.249650 0.070715      000  0  0  0
     0.10     0.05
max18     1  1     1.000000 0.857804 0.119550 0.754148      000  0  0  0
     0.11     0.05
max19     1  1     1.000000 0.407033 0.115038 0.168412      000  0  0  0
     0.08     0.05
max20     1  1     1.000000 0.292626 0.219893 0.938175      000  0  0  0
     0.09     0.05
max21     1  1     1.000000 0.661578 0.783514 0.704517      000  0  0  0
     0.13     0.05
max22     1  1     1.000000 0.562627 0.763286 0.739634      000  0  0  0
     0.12     0.05
max23     1  1     1.000000 0.358852 0.953906 0.722526      000  0  0  0
     0.08     0.05
max24     1  1     1.000000 0.351309 0.802501 0.117180      000  0  0  0
     0.09     0.05
max25     1  1     1.000000 0.568474 0.904529 0.822407      000  0  0  0
     0.11     0.05
max26     1  1     1.000000 0.191024 0.617001 0.474181      000  0  0  0
     0.07     0.04
max27     1  1     1.000000 0.047918 0.321200 0.260149      000  0  0  0
     0.08     0.04
max28     1  1     1.000000 0.193173 0.502613 0.432038      000  0  0  0
     0.09     0.04
max29     1  1     1.000000 0.616090 0.799470 0.148584      000  0  0  0
     0.10     0.04
max30     1  1     1.000000 0.342035 0.307900 0.024349      000  0  0  0
     0.08     0.04
max31     1  1     1.000000 0.342131 0.025610 0.187488      000  0  0  0
     0.09     0.04
max32     1  1     1.000000 0.587638 0.143308 0.093205      000  0  0  0
     0.08     0.04
max33     1  1     1.000000 0.553576 0.780135 0.293642      000  0  0  0
     0.10     0.04
max34     1  1     1.000000 0.299055 0.662891 0.435917      000  0  0  0
     0.08     0.04
max35     1  1     1.000000 0.532595 0.267718 0.712410      000  0  0  0
     0.08     0.04
max36     1  1     1.000000 0.493088 0.962093 0.686428      000  0  0  0
     0.08     0.04
max37     1  1     1.000000 0.485724 0.174641 0.473483      000  0  0  0
     0.07     0.04
max38     1  1     1.000000 0.467646 0.986157 0.227447      000  0  0  0
     0.12     0.04
max39     1  1     1.000000 0.475787 0.592726 0.870911      000  0  0  0
     0.07     0.04
max40     1  1     1.000000 0.285500 0.599338 0.499118      000  0  0  0
     0.07     0.04
max41     1  1     1.000000 0.281073 0.384213 0.107880      000  0  0  0
     0.08     0.04
max42     1  1     1.000000 0.472577 0.265921 0.766253      000  0  0  0
     0.08     0.04
max43     1  1     1.000000 0.450291 0.982935 0.642495      000  0  0  0
     0.08     0.04
max44     1  1     1.000000 0.160199 0.352741 0.363061      000  0  0  0
     0.07     0.04
max45     1  1     1.000000 0.146631 0.290362 0.244847      000  0  0  0
     0.08     0.04
max46     1  1     1.000000 0.292661 0.386515 0.635796      000  0  0  0
     0.16     0.04
max47     1  1     1.000000 0.141187 0.032237 0.411879      000  0  0  0
     0.08     0.04
max48     1  1     1.000000 0.305262 0.502849 0.707513      000  0  0  0
     0.08     0.04
max49     1  1     1.000000 0.259264 0.437497 0.529943      000  0  0  0
     0.08     0.04
max50     1  1     1.000000 0.440669 0.298206 0.111584      000  0  0  0
     0.06     0.04
--------------------------   Fourier minima   --------------------------
    1    1    1
min1      1  1     1.000000 0.180941 0.624858 0.650549      000  0  0  0
     0.15     0.10
min2      1  1     1.000000 0.372537 0.902537 0.295084      000  0  0  0
     0.16     0.09
min3      1  1     1.000000 0.355446 0.239108 0.636932      000  0  0  0
     0.13     0.08
min4      1  1     1.000000 0.152763 0.137963 0.304932      000  0  0  0
     0.15     0.08
min5      1  1     1.000000 0.406692 0.790582 0.261140      000  0  0  0
     0.15     0.08
------------------------------------------------------------------------
Version Jana2006
title
cell 6.7523 8.2926 9.7297 100.63 90.885 99.168
esdcell 0.0003 0.0003 0.0004 0.003 0.003 0.003
spgroup P1 1 1
lattice P
symmetry x y z
unitsnumb 1
chemform C6 H24 N12 O10 P2 F2
formtab -62
atom C atradius 0.77 color 128073041
atom H atradius 0.46 color 255204204
atom N atradius 0.74 color 176185230
atom O atradius 0.74 color 254003000
atom P atradius 1.1 color 192156194
atom F atradius 0.72 color 176185230
twin 2
    -1.0000     0.0000     0.0000
     0.0000    -1.0000     0.0000
     0.0000     0.0000    -1.0000
roundmethod 1
end
*******************************************************************************
contour
end contour
dist
  angles 1 lsttype 1 dmax 1.7 dhmax 0.9 hamax 3.2
end dist
fourier
  maptype 6 positive 50 negative 5 usesnlim 1
end fourier
refine
  cycles 100 fsquare 1 damp 0.2
  iext 1 itypex 1 idistr 2 radius 0.01
  distfix 0.82 0.001 Ow H1ow; Ow H2ow;
  distfix 0.86 0.001 N1 H1n1; N1 H2n1;
  distfix 0.86 0.001 N2 H1n2; N2 H2n2;
  distfix 0.86 0.001 N4 H1n4; N4 H2n4;
  distfix 0.86 0.001 N5 H1n5; N5 H2n5;
  distfix 0.86 0.001 N6 H1n6; N6 H2n6;
  distfix 0.86 0.001 N8 H1n8; N8 H2n8;
  distfix 0.86 0.001 N9 H1n9; N9 H2n9;
  distfix 0.86 0.001 N10 H1n10; N10 H2n10;
  distfix 0.86 0.001 N12 H1n12; N12 H2n12;
  anglefix 107.898 0.01 H1ow Ow H2ow;
  anglefix 120 0.01 H1n10 N10 H2n10;
  keep hydro triang N3 2 1 C1 C2 0.89 H1n3
  keep hydro triang N7 2 1 C3 C4 0.89 H1n7
  keep hydro triang N11 2 1 C5 C6 0.89 H1n11
  keep ADP riding N3 1.2 H1n3
  keep ADP riding N7 1.2 H1n7
  keep ADP riding N11 1.2 H1n11
  keep ADP riding N1 1.2 H2n1 H1n1
  keep ADP riding N2 1.2 H2n2 H1n2
  keep ADP riding N4 1.2 H2n4 H1n4
  keep ADP riding N5 1.2 H2n5 H1n5
  keep ADP riding N6 1.2 H1n6 H2n6
  keep ADP riding N8 1.2 H1n8 H2n8
  keep ADP riding N9 1.2 H2n9 H1n9
  keep ADP riding N10 1.2 H1n10 H2n10
  keep ADP riding N12 1.2 H1n12 H2n12
  keep ADP riding Ow 1.5 H1ow H2ow
end refine
  keep ADP riding N1 1.2 H1a
  keep ADP riding N2 1.2 H2b H2a
  keep ADP riding N3 1.2 H3a H3b
  keep ADP riding N4 1.2 H4a H4b
  keep ADP riding N5 1.2 H5a
  keep ADP riding N6 1.2 H6a H6b
  keep ADP riding N7 1.2 H7a H7b
  keep ADP riding N8 1.2 H8a
  keep ADP riding N9 1.2 H9a
  keep ADP riding N10 1.2 H10b H10a
  keep ADP riding N11 1.2 H11b H11a
  keep ADP riding N12 1.2 H12b H12a
  keep ADP riding O10 1.5 H10o H10p
  keep ADP riding O3 1.2 H3o
end refine
;
###################################################################
###                  Material for Deposit                       ###
###################################################################
#The following Table and the references are the data on which   ###
###                     is based Fig. 3                         ###
###################################################################
#
#

loop_
_geom_extra_tableB_col_1
_geom_extra_tableB_col_2
_geom_extra_tableB_col_3
'Compound'                                     'P-O'      'P-F'  
'CaPO~3~F^.^2H~2~O^a^'                        1.515(1)   1.583(1)
'[Co(H~2~O)~3~](PO~3~F)^b^'                   1.519(2)   1.567(2)
'[Cu(H~2~O)~2~](PO~3~F)^c^'                   1.530(7)   1.570(6)
'CsHPO~3~F^d^'                                1.528(2)   1.578(2)
'Cs~2~PO~3~F^e^ (240 K)'                      1.506(4)   1.608(5) 
'Cs~3~(NH~4~)~2~(HPO~3~F)~3~(PO~3~F)^d^'      1.544(6)   1.580(5)
'                                      '      1.545(6)   1.572(5)
'                                      '      1.559(6)   1.575(6)
'                                      '      1.551(5)   1.577(5)
'                                      '      1.537(8)   1.559(7)
'                                      '      1.547(7)   1.568(5)
'                                      '      1.502(4)   1.573(6)
'(H~3~NC~2~H~6~NH~3~)(H~3~PO~4~)(HPO~3~F)^f^' 1.519(1)   1.559(1)      
'KHPO~3~F^g^'                                 1.555(4)   1.565(3)
'           '                                 1.567(4)   1.584(3)
'           '                                 1.557(3)   1.574(3)
'           '                                 1.545(4)   1.567(3)
'K~2~PO~3~F^h^'                               1.486(6)   1.609(6)
'K~3~H(PO~3~F)~2~^g^'                         1.543(4)   1.594(5)
'K~3~NaPO~3~F^i^'                             1.495(1)   1.630(1)
'LiKPO~3~F^.^H~2~O^j^'                        1.527(7)   1.594(5)
'LiNH~4~PO~3~F^k^'                            1.513(4)   1.592(3) 
'\b-Na~2~PO~3~F^l^'                           1.507(9)   1.619(8)
'                 '                           1.499(9)   1.594(8)
'Na(HPO~3~F)^.^2.5H~2~O^m^'                   1.563(2)   1.565(1)
'Na~2~PO~3~F^.^10H~2~O^m^'                    1.539(1)   1.608(1) 
'(NH~4~)~0.926~K~2.074~H(PO~3~F)~2~^n^'       1.536(1)   1.595(1)
'(NH~4~)~2~PO~3~F^.^H~2~O^a^'                 1.509(1)   1.586(1)
'(NH~4~)~2~[Cu(H~2~O)~2~](PO~3~F)~2~^o^'      1.505(4)   1.577(4)
'(NH~4~)~2~PO~3~F^p^'                         1.512(1)   1.588(1)
'\a-NH~4~HPO~3~F^q^'                          1.545(2)   1.558(2) 
'                  '                          1.550(2)   1.566(2)
'\b-NH~4~HPO~3~F^q^'                          1.547(1)   1.563(1) 
'                  '                          1.545(1)   1.568(1)
'\a-RbHPO~3~F^g^'                             1.556(5)   1.570(4) 
'         '                                   1.556(5)   1.586(5)
'Rb~2~PO~3~F^e^ (290 K)'                      1.502(3)   1.610(3)
'SnPO~3~F^r^'                                 1.51(7)    1.58(3)
'XESVEW^s^'                                   1.551(2)   1.650(4)
'XOMPAQ^t^'                                   1.550(1)   1.564(1)
'XOMPEU^t^'                                   1.545(1)   1.566(1)
'XOMPIY^t^'                                   1.534(2)   1.566(2)
'XOMPOE^t^'                                   1.531(3)   1.544(3)
'XOMPUK^t^'                                   1.542(2)   1.554(2)
'XOMQAR^t^'                                   1.509(4)   1.573(3)
'         '                                   1.506(4)   1.567(5)
'YUYKUY^u^'                                   1.549(3)   1.554(4)
'YEHFUY01^v^'                                 1.519(2)   1.594(2)
'(C~2~H~7~N~4~O~1~)(HFO~3~P)^w^'              1.560(4)   1.564(3)
'(C~2~H~7~N~4~O~1~)~3~(HFO~3~P)(FO~3~P)H~2~O^x^'  1.548(2)   1.5603(14)
'       '                                      1.5118(18)  1.5735(18)
'(NH~4~)~2~(Ni(H~2~O)~6~(PO~3~F)~2~^y^'       1.510(1)   1.598(1)
'(HOC(NH(CH~3~))~2~)(HPO~3~F)^z^'             1.542(2)   1.553(2)
'Na~5~(N(CH~3~)~4~)(PO~3~F)~3~(H~2~O)~18~^z^'  1.518(2)  1.599(2)
'                                        '     1.512(2)  1.579(2) 
'                                        '     1.518(2)  1.579(2)
'(C(NH~2~)~3~)~2~(PO~3~F)^z^'                  1.505(4)  1.575(4)
'                         '                    1.505(4)  1.567(5)
'(NH~4~)Na(PO~3~F)(H~2~O)^aa^'                 1.509(2)   1.598(2)
'NH~4~Ag~3~(PO~3~F)~2~'^ab^'                   1.523(5)   1.588(5)
'                     '                       1.522(5)   1.592(5)
'                     '                       1.515(7)   1.596(5)
'(C~2~H~7~N~4~O~1~)~2~(FO~3~P)2H~2~O^ac^'       1.5112(17) 1.5931(15)
'                     '                       1.532(6)   1.584(4)


_geom_table_footnote_B
;
Notes:(a) Perloff (1972);
(b) Durand et al. (1987);
(c) Zeibig et al. (1991);
(d) Prescott et al. (2000);
(e) F\'abry et al. (2006a) 
(f) F\'abry et al. (2005);
(g) Prescott et al. (2003);
(h) Payen et al. (1979);
(i) Durand et al. (1975);
(j) Galigne et al. (1974);
(k) Durand et al. (1978);
(l) Durand et al. (1974);
(m) Prescott et al. (1999);
(n) F\'abry et al. (2003);
(o) Berraho et al. (1994);
(p) Krupkov\'a et al. (2002);
(q) Prescott et al. (2002a);
(r) Berndt (1974);
(s) Samuel et al. (2001);
(t) Prescott et al. (2002b);
(u) Idrissi et al. (1995);
(v) F\'abry et al. (2006b);
(w) F\'abry et al. (2012a) (This reference is given in 
#    _publ_section_references as F\'abry et al. (2012a)); 
(x) F\'abry et al.  - the title structure;
(y) Berraho et al. (1992);
(z) Prescott (2001);
(aa) F\'abry et al. (2007);
(ab) Weil (2007);
(ac) F\'abry et al. (2012b). (This reference is given in 
    _publ_section_references as F\'abry et al. (2012b))
    
<b>References</b>
Berndt A. F. (1974). Acta Cryst. B<b>30</b>, 529-530.

Berraho, M., R'Kha, C., Vegas, A. & Rafiq, M. (1992).
Acta Cryst. C<b>48</b>, 1350-1352.

Durand, J., Granier, W., le Cot, L. & Galigne, J. L. (1975).
Acta Cryst. B<b>31</b>, 1533-1535.

Durand, J., le Cot, L., Berraho, M. & Rafiq, M. (1987).
Acta Cryst. C<b>43</b>, 611-613.

Durand, J., le Cot, L. & Galigne, J. L. (1974). 
Acta Cryst. B<b>30</b>, 1565-1569.

Durand, J., le Cot, L. & Galigne, J. L. (1978).
Acta Cryst. B<b>34</b>, 388-391.  

F\'abry, J., Du\<sek, M., Fejfarov\'a, K., Krupkov\'a, R.,
Van\<ek, P. & C\'isa\<rov\'a, I. (2006a). 
Acta Cryst. C<b>62</b>, i49-i52.

F\'abry, J., Du\<sek, M.,  Krupkov\'a, R. & Van\<ek, P. (2006b).
Acta Cryst. E<b>62</b>, o3217-o3219.

F\'abry, J., Fridrichov\'a, M., Du\<sek, M., Fejfarov\'a, K. 
& Krupkov\'a, R. (2012a). Submitted to Acta Cryst. C.

F\'abry, J., Fridrichov\'a, M., Du\<sek, M., Fejfarov\'a, K. 
& Krupkov\'a, R. (2012b). Submitted to Acta Cryst. C.

F\'abry, J., Krupkov\'a, R. & C\'isa\<rov\'a, I. (2003).
Acta Cryst. E<b>59</b>, i14-i16.

F\'abry, J., Krupkov\'a, R. & Du\<sek, M. (2007).
Acta Cryst. E<b>63</b>, i92-i94.

F\'abry, J., Krupkov\'a, R., Van\<ek, P. & C\'isa\<rov\'a, I. (2005).
unpublished.

Galigne, J. L., Durand, J, le Cot, L. (1974). 
Acta Cryst. B<b>30</b>, 697-701.

Honle, W.,Walz, L. & von Schnering, H. G. (1990). 
Z. Naturforsch B.<b>45</b>, 1251-1254

Idrissi, A. K., Rafiq, M., Gougeon, P. & Guerin, R. (1995).
Acta Cryst. C<b>51</b>, 1359-1361. 

Inorganic Crystal Structure Database (2011). Version 2011-1. 
Fachinformationszentrum Karlsruhe, Germany, and U.S. Department
of Commerce, U.S.A. 

Krupkov\'a, R., F\'abry, J., C\'isa\<rov\'a, I. & Van\<ek, P.  (2002).
Acta Cryst. C<b>58</b>, i66-i68.

Paixao, J. A., Beja, A. M., Silva, M. R. & Martin-Gil, J. (2000).
Acta Cryst. C<b>56</b>, 1132-1135.

Payen, J., Durand, J., le Cot, L., Galigne, J. L. (1979).
Canadian Journal of Chemistry, <b>57</b>, 886-889.

Perloff, A. (1972).  Acta Cryst. B<b>28</b>,  2183-2191. 

Prescott, H. A., Troyanov, S. I., Kemnitz, E. (1999).
Journal of Solid State Chemistry <b>156</b>, 415-421.

Prescott, H. A., Troyanov, S. I. & Kemnitz, E. (2000). 
Z. Kristallogr. <b>215</b>, 240-245.

Prescott, H.A. (2001). Dissertation Humboldt Universitaet, Berlin
(retrieved from ICSD, Collection Code 151289).

Prescott, H. A., Troyanov, S. I. & Kemnitz, E. (2002a).
Z. Anorg. Allg. Chem. <b>628</b>, 152-156.

Prescott, H. A., Troyanov, S. I. & Kemnitz, E. (2002b).
Z. Anorg. Allg. Chem. <b>628</b>,  1749-1755.

Prescott, H. A., Troyanov, S. I. & Kemnitz, E. (2003).
Z. Kristallogr. <b>218</b>, 604-611.

Samuel, R. C., Krawiec, M., Neilson, R. H. & Watson, W. H. (2001). 
Private Comm. Cambridge Crystal Structure Database (2005).

Weil, M. (2007). Acta Cryst. C<b>63</b>, i31-i33. 

Zeibig, M., Wallis, B., Moewius, F. & Meisel, M. (1991). 
Z. anorg. allg. Chem. <b>600</b>, 231-238.
;
