# Supplementary material for: Tris(2-carbamoylguanidinium) hydrogen fluoro­phospho­nate fluoro­phospho­nate monohydrate
Source: Acta Crystallogr Sect E Struct Rep Online. 2011 Dec 7;68(Pt 1):o47–8. doi: 10.1107/S1600536811051683 (PMC3254407; doi:10.1107/S1600536811051683)
Supplement: Supplementary file 3 [file e-68-00o47-Isup3.hkl]

#
# h,k,l, Fc-squared, Fo-squared, sigma(Fo-squared) and status flag
#
data_I
_shelx_title                             '   '
_shelx_refln_list_code                   4
_shelx_F_calc_maximum                    119.79
_exptl_crystal_F_000                     272
_reflns_d_resolution_high                0.7268

loop_
 _symmetry_equiv_pos_as_xyz
 'x, y, z'

_cell_length_a                           6.7523(3)
_cell_length_b                           8.2926(3)
_cell_length_c                           9.7297(4)
_cell_angle_alpha                        100.630(3)
_cell_angle_beta                         90.885(3)
_cell_angle_gamma                        99.168(3)

_shelx_F_squared_multiplier              1.000

loop_
 _refln_index_h
 _refln_index_k
 _refln_index_l
 _refln_F_squared_calc
 _refln_F_squared_meas
 _refln_F_squared_sigma
 _refln_observed_status
  -1   0 -13        6.21        6.59      1.61 o
  -1   1 -13        4.06        3.70      1.13 o
   0   1 -13        2.55        2.89      1.13 <
   1   1 -13        1.55        1.77      1.13 <
   0   2 -13        1.52        3.05      1.29 <
   1   2 -13        0.14        0.48      0.80 <
   0   3 -13        1.63       -0.16      0.80 <
   1   3 -13        1.34        2.09      0.96 <
  -2  -1 -12        1.99        2.25      0.64 o
  -1  -1 -12        8.17        5.46      1.29 o
   0  -1 -12        6.05        4.82      1.29 o
   1  -1 -12        3.72        4.18      1.29 o
  -2   0 -12        4.21        3.05      0.80 o
  -1   0 -12        7.26        6.75      1.45 o
   0   0 -12       11.38       10.93      1.93 o
   1   0 -12        6.57        7.88      1.77 o
   2   0 -12        0.96       -0.32      1.13 <
  -3   1 -12        3.32        1.61      0.96 <
  -2   1 -12        1.16        2.09      0.64 o
  -1   1 -12        1.18        0.32      0.80 <
   0   1 -12       61.47       54.16      3.70 o
   1   1 -12        3.60        2.73      1.13 <
   2   1 -12        2.79        2.57      1.13 <
  -3   2 -12        8.53        7.71      1.61 o
  -2   2 -12        1.85        1.93      1.29 <
  -1   2 -12        6.75        9.80      1.29 o
   0   2 -12        9.90        7.23      1.45 o
   1   2 -12       10.03       10.77      1.77 o
   2   2 -12        3.18        1.77      1.13 <
  -3   3 -12        1.26       -0.64      0.96 <
  -2   3 -12        1.78       -0.32      1.29 <
  -1   3 -12        4.69        5.63      1.13 o
   0   3 -12        9.13        7.23      1.45 o
   1   3 -12        3.72        5.14      1.29 o
   2   3 -12        3.67        2.25      0.96 <
   3   3 -12        3.74        4.98      1.61 o
   0   4 -12        3.18        3.21      0.96 o
   1   4 -12        2.90        4.02      1.29 o
   2   4 -12       10.58       10.13      1.77 o
   1   5 -12        6.67        8.04      1.45 o
   2   5 -12        2.83        2.09      0.96 <
   0  -3 -11        6.74        7.39      1.61 o
  -3  -2 -11        2.34        4.50      1.29 o
  -2  -2 -11       17.35       26.36      2.73 o
  -1  -2 -11       22.93       24.43      2.57 o
   0  -2 -11        4.58        4.34      1.29 o
   1  -2 -11        2.98        1.45      0.80 <
   2  -2 -11        5.93        6.59      1.61 o
  -4  -1 -11        5.99        1.93      0.80 <
  -3  -1 -11        6.02        6.27      1.45 o
  -2  -1 -11        8.50        8.36      1.13 o
  -1  -1 -11        2.56        4.18      1.13 o
   0  -1 -11       17.65       18.16      2.25 o
   1  -1 -11        0.52        1.45      0.96 <
   2  -1 -11        0.67       -0.96      1.13 <
   3  -1 -11        9.03        8.36      1.77 o
  -3   0 -11        9.61        9.48      1.13 o
  -2   0 -11        8.93        9.16      1.13 o
  -1   0 -11       45.68       47.57      3.38 o
   0   0 -11        0.81       -0.32      0.80 <
   1   0 -11        0.71        0.80      0.80 <
   2   0 -11        4.95        3.21      1.29 <
   3   0 -11        0.30        0.32      1.13 <
  -4   1 -11       14.81       14.63      1.93 o
  -3   1 -11        9.29        9.00      1.13 o
  -2   1 -11        8.29        7.88      1.13 o
  -1   1 -11        4.50        3.38      0.96 o
   0   1 -11       16.16       16.88      1.93 o
   1   1 -11       40.07       38.25      3.05 o
   2   1 -11        2.23        3.21      1.29 <
   3   1 -11        6.90        9.32      1.77 o
   4   1 -11       10.37        9.16      1.93 o
  -4   2 -11        2.78        0.96      0.80 <
  -3   2 -11        3.46        1.13      0.96 <
  -2   2 -11       23.29       22.82      1.61 o
  -1   2 -11        8.03        6.91      1.13 o
   0   2 -11       24.94       22.02      2.25 o
   1   2 -11       10.67       10.61      1.61 o
   2   2 -11        4.70        5.63      1.45 o
   3   2 -11        2.71        5.14      1.45 o
   4   2 -11        1.74        0.64      0.96 <
  -5   3 -11        1.26        1.29      0.80 <
  -4   3 -11        1.16        0.80      0.96 <
  -3   3 -11       10.69       11.41      2.09 o
  -2   3 -11        4.91        4.18      0.80 o
  -1   3 -11       22.74       21.05      1.61 o
   0   3 -11        8.20        8.36      1.45 o
   1   3 -11       30.53       26.84      2.41 o
   2   3 -11        3.75        3.86      1.13 o
   3   3 -11        5.69        6.11      1.45 o
  -4   4 -11        0.63        1.45      1.13 <
  -2   4 -11        6.29        5.30      1.61 o
  -1   4 -11        7.45        9.16      1.29 o
   0   4 -11       13.42       12.54      1.45 o
   1   4 -11        2.32        3.05      1.13 <
   2   4 -11        3.27        1.13      0.80 <
   3   4 -11        3.41        2.41      1.29 <
  -3   5 -11        1.09        4.34      1.77 <
  -2   5 -11        6.11        9.48      2.25 o
  -1   5 -11       33.79       25.72      3.54 o
   0   5 -11        8.92        8.36      1.29 o
   1   5 -11        4.97        6.91      1.29 o
   2   5 -11        1.69        1.77      0.96 <
   3   5 -11        5.44        3.38      1.13 <
  -1   6 -11        5.00        2.89      1.77 <
   0   6 -11       14.31        6.43      1.93 o
   1   6 -11        6.46        6.43      1.13 o
   2   6 -11        0.27        1.13      0.80 <
   3   6 -11        1.04        1.45      1.13 <
  -1  -4 -10        0.52        0.32      0.96 <
   0  -4 -10        2.23        1.61      0.96 <
   1  -4 -10        4.26        5.79      1.61 o
   2  -4 -10       12.39       13.66      2.25 o
  -3  -3 -10       12.96       13.98      1.29 o
  -2  -3 -10        0.52       -0.32      0.64 <
  -1  -3 -10        0.27        1.61      0.96 <
   0  -3 -10        0.33       -1.13      1.13 <
   1  -3 -10       18.13       17.84      2.25 o
   2  -3 -10       14.42       15.75      2.09 o
   3  -3 -10       10.82       13.50      2.09 o
  -4  -2 -10        7.84        7.88      1.13 o
  -3  -2 -10        1.19        0.96      0.64 <
  -2  -2 -10        7.85       10.61      1.13 o
  -1  -2 -10        0.24        0.48      0.80 <
   0  -2 -10        1.30        1.29      0.96 <
   1  -2 -10        1.60        2.09      1.13 <
   2  -2 -10       14.23       15.43      2.09 o
   3  -2 -10       12.88       14.79      2.09 o
   4  -2 -10        4.81        5.95      1.61 o
  -4  -1 -10        8.98        9.32      1.13 o
  -3  -1 -10        6.64        7.23      0.80 o
  -2  -1 -10        0.89        0.00      0.64 <
  -1  -1 -10        0.96        0.96      0.80 <
   0  -1 -10        4.91        3.54      1.13 o
   1  -1 -10        9.43        9.64      1.61 o
   2  -1 -10        0.14        0.32      0.80 <
   3  -1 -10       32.08       38.09      3.21 o
   4  -1 -10        3.95        3.21      1.29 <
   6  -1 -10        3.95        4.18      1.29 o
  -4   0 -10        3.01        4.02      0.80 o
  -3   0 -10        1.28        1.93      0.64 o
  -2   0 -10        0.99        0.96      0.64 <
  -1   0 -10       18.95       17.04      1.93 o
   0   0 -10        5.23        4.34      1.13 o
   1   0 -10       16.62       13.50      1.77 o
   2   0 -10       21.78       21.05      2.41 o
   3   0 -10        3.51        3.38      1.29 <
   4   0 -10        4.78        5.79      1.45 o
   6   0 -10        0.56        0.16      0.80 <
  -4   1 -10        2.80        2.25      0.64 o
  -3   1 -10       16.02       13.18      1.13 o
  -2   1 -10        3.86        2.89      0.80 o
  -1   1 -10        8.86        8.84      1.45 o
   0   1 -10       11.82       10.61      1.45 o
   1   1 -10        0.75        1.29      0.96 <
   2   1 -10       13.00       12.38      1.77 o
   3   1 -10       10.83       11.41      1.77 o
   4   1 -10       20.49       20.57      2.41 o
   5   1 -10        4.09        3.70      1.13 o
  -5   2 -10        8.57        8.68      1.45 o
  -4   2 -10       23.50       20.25      2.25 o
  -3   2 -10        2.48        2.09      0.64 o
  -2   2 -10       16.28       14.63      1.29 o
  -1   2 -10        5.04        5.46      1.13 o
   0   2 -10        0.50       -0.96      0.80 <
   1   2 -10       18.50       14.95      1.77 o
   2   2 -10       24.95       23.30      2.41 o
   3   2 -10        4.28        4.02      1.29 o
   4   2 -10        6.46        7.88      1.13 o
  -5   3 -10        8.36        9.32      1.61 o
  -4   3 -10        9.69       11.25      1.93 o
  -3   3 -10       10.78        8.52      1.61 o
  -2   3 -10        0.10       -0.64      0.64 <
  -1   3 -10        8.19        7.88      1.13 o
   0   3 -10        1.38        1.77      0.80 <
   1   3 -10       14.76       15.91      1.77 o
   2   3 -10        0.54       -0.80      0.80 <
   3   3 -10       14.33       17.20      2.25 o
   4   3 -10       13.79       18.32      2.41 o
  -5   4 -10        5.38        5.63      1.29 o
  -4   4 -10        8.16        7.55      1.77 o
  -3   4 -10       10.41        9.16      1.77 o
  -2   4 -10       10.57       10.93      1.13 o
  -1   4 -10       18.67       18.00      1.61 o
   0   4 -10        1.36        0.80      0.80 <
   1   4 -10        6.86        6.59      1.29 o
   2   4 -10       16.92       16.23      1.93 o
   3   4 -10        5.59        8.52      1.61 o
   4   4 -10        6.40        8.68      1.77 o
  -5   5 -10       55.59       56.89      4.18 o
  -4   5 -10        2.44        4.02      1.29 o
  -3   5 -10        7.47        8.84      1.77 o
  -1   5 -10        8.23        7.55      1.13 o
   0   5 -10       12.03       10.29      1.29 o
   1   5 -10        2.98        4.02      1.13 o
   2   5 -10        3.08        6.43      1.29 o
   3   5 -10       12.77       13.98      1.93 o
   4   5 -10        0.56       -1.45      1.29 <
  -3   6 -10       11.09        8.20      1.93 o
  -2   6 -10        3.23        1.77      1.45 <
  -1   6 -10        8.05        7.07      2.09 o
   0   6 -10       42.39       41.14      2.73 o
   1   6 -10        1.67        1.93      0.96 <
   2   6 -10        7.27        9.48      1.45 o
   3   6 -10        4.79        6.11      1.13 o
  -2   7 -10        3.12        1.93      1.29 <
  -1   7 -10        1.45        1.77      1.13 <
   0   7 -10        6.12        4.66      1.77 <
   1   7 -10       27.71       19.77      3.05 o
   2   7 -10        7.51        9.96      2.41 o
  -3  -5  -9       10.21        8.20      1.77 o
  -1  -5  -9       33.81       32.95      3.21 o
   0  -5  -9        1.34       -0.48      0.96 <
   1  -5  -9        3.71        2.57      1.29 <
   2  -5  -9        0.00       -0.32      1.13 <
   3  -5  -9        3.82        2.57      1.29 <
  -4  -4  -9        6.03        6.43      1.77 o
  -3  -4  -9        0.88       -0.32      1.13 <
  -2  -4  -9       27.36       31.34      1.93 o
  -1  -4  -9       16.46       17.52      1.45 o
   0  -4  -9       13.80       11.57      1.93 o
   1  -4  -9       10.40       10.93      1.93 o
   2  -4  -9        1.14        0.48      0.80 <
   3  -4  -9        8.93       10.77      1.93 o
   4  -4  -9        9.44        7.71      1.77 o
  -4  -3  -9        6.09        6.75      1.61 o
  -3  -3  -9       20.01       19.13      2.25 o
  -2  -3  -9        7.81        8.52      1.13 o
  -1  -3  -9       14.72       18.32      1.45 o
   0  -3  -9        6.82        6.75      0.80 o
   1  -3  -9        4.27        3.70      1.13 o
   2  -3  -9       31.30       27.48      2.73 o
   3  -3  -9        2.70        3.70      1.29 <
   4  -3  -9       24.57       26.84      2.73 o
   5  -3  -9        8.50        9.96      1.93 o
  -4  -2  -9        1.08        0.96      1.13 <
  -3  -2  -9        8.20        9.96      1.13 o
  -2  -2  -9       43.57       48.54      2.25 o
  -1  -2  -9        0.17        0.16      0.48 <
   0  -2  -9        7.14        8.36      1.45 o
   1  -2  -9       27.47       30.54      2.57 o
   2  -2  -9        0.75       -0.48      0.96 <
   3  -2  -9        1.60        1.13      1.13 <
   4  -2  -9        1.53        1.77      1.29 <
   5  -2  -9        4.75        4.98      1.45 o
  -5  -1  -9       42.47       40.82      3.54 o
  -4  -1  -9        0.29        0.16      0.96 <
  -3  -1  -9       24.97       25.23      1.29 o
  -2  -1  -9        3.69        3.54      0.80 o
  -1  -1  -9       32.48       33.59      2.57 o
   0  -1  -9       36.70       39.70      2.89 o
   1  -1  -9       27.56       27.97      2.41 o
   2  -1  -9       13.41       13.34      1.93 o
   3  -1  -9       34.87       31.98      2.89 o
   4  -1  -9        1.12        1.93      0.96 <
   5  -1  -9        2.95        5.79      1.61 o
   6  -1  -9        4.77        4.66      1.45 o
  -5   0  -9       47.25       46.61      3.70 o
  -4   0  -9        2.40        3.05      0.48 o
  -3   0  -9        5.59        5.95      0.80 o
  -2   0  -9       23.02       23.95      1.61 o
  -1   0  -9       68.70       68.94      3.54 o
   0   0  -9       72.05       67.02      3.54 o
   1   0  -9       67.10       70.07      3.70 o
   2   0  -9        1.61        1.29      0.80 <
   3   0  -9        0.65        0.16      0.80 <
   4   0  -9       77.66       84.21      4.66 o
   5   0  -9        1.63        2.09      1.13 <
   6   0  -9        4.49        4.66      1.29 o
  -5   1  -9        7.52        5.79      1.13 o
  -4   1  -9        4.69        5.14      0.80 o
  -3   1  -9        2.31        1.77      0.64 <
  -2   1  -9       20.68       21.22      1.45 o
  -1   1  -9       15.36       14.79      1.13 o
   0   1  -9      608.24      600.24      9.15 o
   1   1  -9       30.88       29.73      1.61 o
   2   1  -9        2.74        3.38      0.96 o
   3   1  -9       19.18       17.20      2.09 o
   4   1  -9        3.15        2.57      1.13 <
   5   1  -9       16.71       18.80      1.61 o
   6   1  -9       12.86       12.86      1.77 o
  -6   2  -9       31.38       31.82      2.57 o
  -5   2  -9        6.48        5.14      1.13 o
  -4   2  -9       19.19       18.16      1.29 o
  -3   2  -9       16.00       16.07      1.29 o
  -2   2  -9       19.09       21.22      1.45 o
  -1   2  -9       79.86       78.10      3.54 o
   0   2  -9       20.70       24.27      1.93 o
   1   2  -9       74.39       77.46      3.86 o
   2   2  -9        0.06       -0.16      0.80 <
   3   2  -9        5.09        4.66      1.29 o
   4   2  -9        2.06        0.96      0.64 <
   5   2  -9      116.26      130.33      4.18 o
   6   2  -9        1.48        1.93      0.96 <
  -6   3  -9        4.43        6.59      1.29 o
  -5   3  -9        5.24        6.27      1.29 o
  -4   3  -9        0.80        0.80      0.96 <
  -3   3  -9        1.01        0.96      0.48 <
  -2   3  -9       24.85       21.70      1.13 o
  -1   3  -9      120.17      126.15      4.34 o
   0   3  -9      130.51      136.91      4.82 o
   1   3  -9       28.33       31.50      1.45 o
   2   3  -9       10.98       10.61      1.61 o
   3   3  -9        1.80        2.09      0.48 o
   4   3  -9        2.06        2.25      0.64 o
   5   3  -9       10.11        9.80      1.93 o
  -6   4  -9       21.20       18.00      2.25 o
  -5   4  -9       12.50       13.50      2.09 o
  -4   4  -9        3.40        1.77      0.96 <
  -3   4  -9       10.89       10.77      1.77 o
  -2   4  -9        7.54        6.91      0.96 o
  -1   4  -9       51.55       53.52      2.41 o
   0   4  -9       57.24       57.54      1.61 o
   1   4  -9        5.23        5.95      1.13 o
   2   4  -9       10.75       10.93      1.61 o
   3   4  -9        0.26        0.80      0.96 <
   4   4  -9        3.20        6.11      1.61 o
   5   4  -9       33.79       40.18      3.54 o
  -6   5  -9        0.59       -0.96      0.96 <
  -5   5  -9        6.36        9.80      1.77 o
  -4   5  -9       43.07       41.63      3.38 o
  -3   5  -9       20.31       18.32      2.41 o
  -2   5  -9       66.27       65.73      2.57 o
  -1   5  -9       72.86       79.39      3.21 o
   0   5  -9       16.62       19.77      1.77 o
   1   5  -9        5.61        4.50      0.96 o
   2   5  -9        4.81        5.14      1.13 o
   3   5  -9        1.32        1.61      0.96 <
   4   5  -9        4.42        5.14      1.45 o
  -5   6  -9       19.44       21.54      2.57 o
  -4   6  -9       32.10       30.05      3.05 o
  -3   6  -9        2.77        2.41      1.29 <
  -2   6  -9       48.77       48.38      4.18 o
  -1   6  -9       31.82       36.64      2.25 o
   0   6  -9       38.31       41.63      2.57 o
   1   6  -9       32.72       35.52      2.57 o
   2   6  -9        2.92        2.57      0.80 o
   3   6  -9        5.18        7.07      1.61 o
   4   6  -9        7.80       10.61      1.77 o
  -4   7  -9       44.96       50.47      4.18 o
  -3   7  -9        8.08       10.45      2.09 o
  -2   7  -9       17.23       15.75      2.57 o
  -1   7  -9       38.47       27.00      3.38 o
   0   7  -9       18.62       12.05      2.41 o
   1   7  -9        5.23        4.02      1.77 <
   2   7  -9       43.38       36.32      3.70 o
   3   7  -9        0.83       -1.45      1.45 <
   4   7  -9       15.22       11.57      2.09 o
  -2   8  -9        1.61       -0.16      1.45 <
  -1   8  -9       28.71       22.82      3.21 o
   0   8  -9       22.95       18.97      2.89 o
   1   8  -9       57.78       51.43      4.50 o
   2   8  -9        1.00        0.16      1.29 <
   3   8  -9        2.00        3.38      1.29 <
  -3  -6  -8       20.30       23.47      2.73 o
  -2  -6  -8        4.82        4.66      1.45 o
   0  -6  -8        6.17        7.71      1.77 o
   1  -6  -8        7.41        8.68      1.77 o
   2  -6  -8       10.46       10.77      1.93 o
   3  -6  -8       34.70       35.36      3.38 o
  -3  -5  -8       34.50       35.36      3.21 o
  -2  -5  -8       13.25       15.27      1.93 o
  -1  -5  -8        7.30        5.63      1.13 o
   0  -5  -8       39.03       43.72      3.38 o
   1  -5  -8        7.25        6.75      1.45 o
   2  -5  -8       11.84        9.64      1.77 o
   3  -5  -8       18.25       18.16      2.25 o
   4  -5  -8       27.99       29.41      3.05 o
   5  -5  -8       16.35       16.23      2.25 o
  -4  -4  -8       29.93       29.57      2.89 o
  -3  -4  -8       17.75       17.20      2.25 o
  -2  -4  -8       30.24       29.89      2.57 o
  -1  -4  -8        5.80        4.82      0.80 o
   0  -4  -8        2.74        2.41      0.64 o
   1  -4  -8        1.61        0.96      0.96 <
   2  -4  -8       19.57       18.48      2.25 o
   3  -4  -8       25.64       25.88      2.57 o
   4  -4  -8       60.80       64.93      4.18 o
   5  -4  -8       35.12       36.16      3.21 o
  -5  -3  -8        7.34        7.71      1.77 o
  -4  -3  -8       16.86       15.91      2.25 o
  -3  -3  -8       17.96       20.73      2.25 o
  -2  -3  -8        3.34        2.73      0.96 <
  -1  -3  -8        1.35        1.61      0.64 <
   0  -3  -8       15.20       12.54      1.13 o
   1  -3  -8       55.90       58.82      3.54 o
   2  -3  -8        3.28        4.02      1.13 o
   3  -3  -8       56.06       61.07      3.86 o
   4  -3  -8       39.36       42.43      3.38 o
   5  -3  -8       59.87       58.98      4.02 o
   6  -3  -8        1.19        0.80      1.13 <
  -5  -2  -8       13.33       15.27      2.25 o
  -4  -2  -8        5.78        5.30      1.45 o
  -3  -2  -8        4.72        4.66      0.64 o
  -2  -2  -8       32.74       36.48      2.57 o
  -1  -2  -8       26.51       26.20      1.45 o
   0  -2  -8       11.00       10.13      0.96 o
   1  -2  -8        8.58        6.11      1.29 o
   2  -2  -8       52.09       50.14      3.21 o
   3  -2  -8       29.26       29.73      2.73 o
   4  -2  -8       40.76       43.55      3.21 o
   5  -2  -8        6.52        6.11      1.61 o
   6  -2  -8        1.48        0.16      0.96 <
  -5  -1  -8       23.80       21.22      2.57 o
  -4  -1  -8       38.76       41.79      1.93 o
  -3  -1  -8       11.72       12.70      0.80 o
  -2  -1  -8        7.08        7.88      0.64 o
  -1  -1  -8        1.83        2.25      0.48 o
   0  -1  -8       73.37       73.60      3.70 o
   1  -1  -8        6.48        4.50      1.13 o
   2  -1  -8       32.46       34.88      2.57 o
   3  -1  -8      125.00      137.40      5.62 o
   4  -1  -8       23.48       23.47      2.41 o
   5  -1  -8       10.49       10.29      1.77 o
   6  -1  -8        7.16        7.71      1.13 o
   7  -1  -8        5.11        5.30      1.61 o
  -6   0  -8        2.10        2.89      1.13 <
  -5   0  -8       27.60       28.13      1.77 o
  -4   0  -8       18.40       19.29      1.45 o
  -3   0  -8       22.73       21.86      0.96 o
  -2   0  -8       26.83       27.64      1.29 o
  -1   0  -8      173.38      181.25      4.18 o
   0   0  -8        1.98        2.09      0.64 o
   1   0  -8       39.28       39.38      1.77 o
   3   0  -8       49.36       52.23      3.37 o
   4   0  -8       13.77       16.23      2.09 o
   5   0  -8       27.60       26.68      1.77 o
   6   0  -8        0.21        0.00      0.80 <
   7   0  -8       14.74       13.34      1.93 o
  -6   1  -8        9.69        9.16      1.93 o
  -5   1  -8        2.01        2.73      0.64 o
  -4   1  -8       66.64       64.93      2.25 o
  -3   1  -8      111.62      110.88      2.25 o
  -2   1  -8       64.20       62.19      1.93 o
  -1   1  -8       56.73       60.27      2.25 o
   0   1  -8       44.39       47.89      1.77 o
   1   1  -8       61.22       67.98      3.37 o
   2   1  -8      166.79      175.79      6.11 o
   4   1  -8       43.12       48.38      3.38 o
   5   1  -8        0.31        1.77      0.64 <
   6   1  -8        6.07        6.11      1.13 o
   7   1  -8       15.39       14.30      2.09 o
  -6   2  -8        3.05        4.02      0.96 o
  -5   2  -8        3.66        2.25      0.80 <
  -4   2  -8        7.80        7.23      0.80 o
  -3   2  -8        1.98        1.77      0.64 <
  -2   2  -8      224.52      223.97      5.62 o
  -1   2  -8       42.79       48.21      2.41 o
   0   2  -8       74.40       72.64      2.25 o
   1   2  -8      181.94      190.24      3.86 o
   2   2  -8       59.49       55.77      3.21 o
   3   2  -8       58.25       63.80      3.70 o
   4   2  -8       13.58       15.75      1.29 o
   5   2  -8       36.85       39.86      2.25 o
   6   2  -8       44.36       50.14      2.57 o
   7   2  -8        2.30        1.93      0.96 <
  -7   3  -8        2.72        1.93      0.96 <
  -6   3  -8        4.99        5.79      1.29 o
  -5   3  -8       14.97       12.86      1.77 o
  -4   3  -8       23.55       25.23      1.29 o
  -3   3  -8      147.05      155.23      3.54 o
  -2   3  -8       33.64       34.55      1.77 o
  -1   3  -8       68.33       65.09      2.57 o
   0   3  -8        5.55        3.54      0.64 o
   1   3  -8        2.82        2.41      0.48 o
   2   3  -8       14.75       13.82      0.96 o
   3   3  -8       74.68       79.87      2.09 o
   4   3  -8       20.18       23.79      1.61 o
   5   3  -8       19.08       19.93      1.61 o
   6   3  -8        4.44        2.41      0.80 <
  -7   4  -8        1.92        2.73      0.96 <
  -6   4  -8       12.49       15.59      2.09 o
  -5   4  -8        3.48        4.18      0.96 o
  -4   4  -8       43.64       43.55      3.21 o
  -3   4  -8       29.00       30.05      1.13 o
  -2   4  -8       15.12       16.55      0.96 o
  -1   4  -8       16.50       12.86      0.80 o
   0   4  -8        8.08        7.23      1.13 o
   1   4  -8       35.40       39.54      2.41 o
   2   4  -8       59.17       64.12      1.45 o
   3   4  -8        7.62        6.11      0.80 o
   4   4  -8       48.43       54.96      2.25 o
   5   4  -8       35.75       38.73      3.38 o
  -6   5  -8       14.08       13.82      1.93 o
  -5   5  -8       38.24       34.72      2.89 o
  -4   5  -8       14.21       19.13      2.25 o
  -3   5  -8       50.13       59.14      4.02 o
  -2   5  -8       22.73       24.75      1.61 o
  -1   5  -8       35.55       33.27      1.77 o
   0   5  -8       17.34       19.61      1.61 o
   1   5  -8       11.83       13.98      1.61 o
   2   5  -8        2.99        3.54      0.48 o
   3   5  -8       19.06       19.93      2.09 o
   4   5  -8       13.64       17.20      2.25 o
   5   5  -8       13.18       12.38      2.09 o
  -6   6  -8        3.09        3.54      1.29 <
  -5   6  -8        4.37        3.21      1.29 <
  -4   6  -8      106.72      123.10      5.95 o
  -3   6  -8       30.48       29.89      3.05 o
  -2   6  -8       22.41       20.57      2.57 o
  -1   6  -8       11.00        9.48      1.93 o
   0   6  -8        5.25        4.50      0.80 o
   1   6  -8        1.73        2.09      0.48 o
   2   6  -8       17.83       15.91      1.45 o
   3   6  -8        8.48       10.13      1.29 o
  -5   7  -8        7.90        6.59      1.61 o
  -4   7  -8       18.37       19.77      2.57 o
  -3   7  -8       16.59       18.16      2.41 o
  -2   7  -8       17.59       13.98      2.09 o
  -1   7  -8        9.84        8.52      1.93 o
   0   7  -8       14.35       12.54      1.29 o
   1   7  -8       65.33       64.45      2.73 o
   2   7  -8        2.68        3.86      1.45 <
   3   7  -8       24.98       22.98      2.73 o
   4   7  -8       11.55        9.64      1.93 o
  -3   8  -8       33.92       35.04      3.54 o
  -2   8  -8       11.39       11.89      2.09 o
  -1   8  -8        0.08        1.13      1.13 <
   0   8  -8        1.38        1.93      0.64 o
   1   8  -8       35.02       29.73      3.21 o
   2   8  -8       24.65       25.39      2.89 o
   3   8  -8       27.01       26.04      2.89 o
  -2   9  -8       10.19        7.55      1.93 o
  -1   9  -8       13.57       13.50      1.45 o
   0   9  -8        2.40        1.13      0.96 <
   1   9  -8        9.86        8.84      1.77 o
   2   9  -8        5.65        5.79      1.61 o
  -2  -7  -7       14.23       11.89      1.93 o
  -1  -7  -7        8.52        9.16      1.61 o
   0  -7  -7       13.75       13.02      2.09 o
   1  -7  -7       24.72       25.23      2.73 o
   2  -7  -7        7.97        7.71      1.61 o
   3  -7  -7        1.65        0.80      0.96 <
   4  -7  -7        1.12        0.00      0.96 <
  -3  -6  -7        1.06        4.34      1.61 <
  -2  -6  -7        6.56        7.23      1.45 o
  -1  -6  -7      152.95      152.98      5.95 o
   0  -6  -7        2.12        1.13      0.80 <
   1  -6  -7        3.37        3.70      1.29 <
   2  -6  -7        1.99        3.21      1.29 <
   3  -6  -7        2.48        2.09      0.96 <
   4  -6  -7       15.51       17.84      2.25 o
   5  -6  -7        4.91        5.30      1.29 o
  -4  -5  -7        3.64        2.41      1.29 <
  -3  -5  -7        3.03        3.54      1.29 <
  -2  -5  -7       12.06       13.02      1.77 o
  -1  -5  -7        6.69        6.75      1.29 o
   0  -5  -7       39.70       44.84      2.09 o
   1  -5  -7       62.68       60.75      2.25 o
   2  -5  -7        8.51        8.68      1.61 o
   3  -5  -7       16.85       16.23      2.09 o
   4  -5  -7       39.83       35.84      3.05 o
   5  -5  -7       13.00       15.75      2.25 o
   6  -5  -7        4.43        5.63      1.61 o
  -5  -4  -7        8.29        8.36      1.93 o
  -4  -4  -7       25.22       23.63      2.57 o
  -3  -4  -7        1.88        3.70      1.13 o
  -2  -4  -7        7.08        7.23      1.29 o
  -1  -4  -7       12.40       11.89      0.96 o
   0  -4  -7       29.95       34.23      1.29 o
   1  -4  -7        4.88        4.18      0.48 o
   2  -4  -7       36.55       31.34      1.45 o
   3  -4  -7       10.74        8.36      1.45 o
   4  -4  -7       41.98       46.13      3.38 o
   5  -4  -7       23.94       23.95      2.57 o
   6  -4  -7       41.09       43.72      3.54 o
  -5  -3  -7        1.14        0.00      1.13 <
  -4  -3  -7        2.81        2.25      1.13 <
  -3  -3  -7       15.93       15.91      1.13 o
  -2  -3  -7       18.89       18.80      1.93 o
  -1  -3  -7       12.31       15.75      0.96 o
   0  -3  -7       18.58       23.14      0.96 o
   1  -3  -7       68.34       68.14      2.09 o
   2  -3  -7       80.71       80.03      4.02 o
   3  -3  -7       23.29       23.30      2.25 o
   4  -3  -7        0.23       -0.16      0.80 <
   5  -3  -7        3.97        5.95      1.45 o
   6  -3  -7        4.44        3.05      1.13 <
   7  -3  -7       23.40       26.52      2.89 o
  -5  -2  -7       55.45       54.80      4.02 o
  -4  -2  -7        3.78        4.18      0.64 o
  -3  -2  -7       30.68       31.02      1.61 o
  -2  -2  -7       86.65       93.37      4.02 o
  -1  -2  -7       18.01       22.02      0.96 o
   0  -2  -7       18.16       22.66      1.29 o
   1  -2  -7        2.88        2.73      0.96 <
   2  -2  -7       59.03       60.27      3.37 o
   3  -2  -7        6.94        8.36      0.80 o
   4  -2  -7        0.18        0.64      0.80 <
   5  -2  -7       15.06       16.55      2.09 o
   6  -2  -7       14.31       13.18      1.45 o
   7  -2  -7       13.97       16.72      1.61 o
  -6  -1  -7       40.21       46.13      3.70 o
  -5  -1  -7        1.29       -0.48      0.96 <
  -4  -1  -7        9.36       13.02      1.13 o
  -3  -1  -7        9.95       10.29      0.96 o
  -2  -1  -7       51.96       53.68      2.89 o
  -1  -1  -7       82.22       91.92      2.25 o
   0  -1  -7      136.65      143.49      3.54 o
   1  -1  -7       91.09       86.30      3.86 o
   2  -1  -7        3.20        3.54      0.96 o
   3  -1  -7      175.04      182.21      3.70 o
   4  -1  -7       12.28       11.09      0.96 o
   5  -1  -7        6.17        5.46      1.29 o
   6  -1  -7        0.01        0.32      0.64 <
   7  -1  -7        5.63        6.11      1.13 o
  -6   0  -7       38.58       43.88      3.70 o
  -5   0  -7       82.41       85.50      2.89 o
  -4   0  -7       19.89       20.73      1.13 o
  -3   0  -7       26.40       24.75      0.96 o
  -2   0  -7       46.24       48.37      1.12 o
  -1   0  -7       54.98       51.75      1.93 o
   0   0  -7       80.05       81.15      2.41 o
   1   0  -7      220.84      219.14      6.27 o
   2   0  -7       34.10       33.11      2.41 o
   3   0  -7       60.81       58.34      1.93 o
   4   0  -7       12.60       10.93      0.64 o
   5   0  -7       12.09       13.02      1.29 o
   6   0  -7       21.25       21.70      1.77 o
   7   0  -7        3.92        5.63      1.13 o
  -6   1  -7       59.02       57.86      2.57 o
  -5   1  -7       29.70       30.70      1.77 o
  -4   1  -7       19.17       18.97      0.96 o
  -3   1  -7       50.37       48.54      1.29 o
  -2   1  -7       61.91       62.35      2.09 o
  -1   1  -7      174.09      178.35      4.98 o
   0   1  -7      272.15      284.49      6.91 o
   2   1  -7       55.99       58.02      3.05 o
   3   1  -7        6.33        6.27      0.64 o
   4   1  -7        5.48        7.39      0.48 o
   5   1  -7       18.25       18.97      1.45 o
   6   1  -7       18.94       18.97      1.61 o
   7   1  -7       15.11       16.07      2.25 o
  -6   2  -7        2.64        2.09      0.80 <
  -5   2  -7       24.14       22.82      1.93 o
  -4   2  -7       57.13       56.41      1.61 o
  -3   2  -7       42.91       44.04      1.29 o
  -2   2  -7       15.44       16.07      1.13 o
  -1   2  -7       98.61      100.60      3.37 o
   0   2  -7      129.25      132.40      2.89 o
   1   2  -7      166.64      172.08      3.37 o
   2   2  -7       72.70       78.91      3.54 o
   3   2  -7       17.54       18.16      0.96 o
   4   2  -7        8.41        7.23      0.48 o
   5   2  -7        2.38        2.41      0.64 o
   6   2  -7        3.22        2.09      0.64 o
   7   2  -7       19.76       23.95      2.57 o
  -7   3  -7        1.70        3.21      1.13 <
  -6   3  -7       45.84       48.38      3.21 o
  -5   3  -7       23.00       20.09      2.09 o
  -4   3  -7       33.47       32.79      1.13 o
  -3   3  -7        4.59        4.50      0.64 o
  -2   3  -7       71.21       72.00      1.77 o
  -1   3  -7       11.81        9.96      0.80 o
   0   3  -7       50.12       51.91      2.41 o
   1   3  -7       63.02       67.82      1.93 o
   2   3  -7       18.26       20.73      0.96 o
   3   3  -7        2.02        1.77      0.32 o
   4   3  -7        0.18        0.48      0.64 <
   5   3  -7        0.15        1.29      0.64 <
   6   3  -7       57.48       60.75      2.73 o
   7   3  -7       13.27       15.43      2.09 o
  -7   4  -7       34.42       30.22      2.73 o
  -6   4  -7        5.43        4.50      1.29 o
  -5   4  -7        2.01        2.57      0.96 <
  -4   4  -7        7.25        8.20      0.96 o
  -3   4  -7        0.47        1.29      0.48 <
  -2   4  -7       10.23       11.25      0.64 o
  -1   4  -7      440.40      431.38      5.46 o
   0   4  -7       16.33       17.20      1.45 o
   1   4  -7       29.75       34.72      2.25 o
   2   4  -7       67.04       67.34      1.45 o
   3   4  -7        2.52        2.73      0.32 o
   4   4  -7        1.43        2.41      0.48 o
   5   4  -7        0.74        0.64      0.64 <
   6   4  -7        4.74        4.98      1.61 o
  -7   5  -7       12.34        9.16      1.61 o
  -6   5  -7       21.04       18.32      2.09 o
  -5   5  -7      200.41      199.73      7.23 o
  -4   5  -7        2.03        0.64      0.80 <
  -3   5  -7        7.06        7.71      1.61 o
  -2   5  -7       92.63       94.01      4.82 o
  -1   5  -7       12.83       12.05      1.13 o
   0   5  -7      100.89      101.88      3.54 o
   1   5  -7        1.11        1.77      0.48 o
   2   5  -7        4.85        6.43      0.80 o
   3   5  -7        6.93        7.07      0.64 o
   4   5  -7       21.57       20.09      1.13 o
   5   5  -7        0.88       -0.64      0.96 <
  -6   6  -7       25.79       26.84      2.73 o
  -5   6  -7        2.44       -0.32      0.80 <
  -4   6  -7       50.26       56.25      3.70 o
  -3   6  -7        5.62        7.39      1.45 o
  -2   6  -7       27.12       27.32      2.73 o
  -1   6  -7      124.10      110.88      5.62 o
   0   6  -7      248.73      243.09      5.30 o
   1   6  -7        9.40        7.88      0.96 o
   2   6  -7       15.86       14.30      1.29 o
   3   6  -7        1.64        2.73      0.80 o
  -5   7  -7       30.97       28.45      2.89 o
  -4   7  -7       31.87       33.11      3.05 o
  -3   7  -7       18.17       23.30      2.57 o
  -2   7  -7        9.25        9.32      1.77 o
  -1   7  -7       42.64       41.46      2.09 o
   0   7  -7        3.74        1.61      0.64 <
   1   7  -7      107.51      112.01      3.54 o
   2   7  -7       25.25       24.59      1.61 o
   3   7  -7        8.31       10.29      1.13 o
   4   7  -7        6.47        5.30      1.29 o
  -4   8  -7        7.63        8.52      1.61 o
  -3   8  -7        3.42        1.93      1.13 <
  -2   8  -7        6.05        4.34      1.45 o
  -1   8  -7       33.93       30.70      1.93 o
   0   8  -7       46.28       43.39      2.25 o
   1   8  -7       36.56       35.20      1.93 o
   2   8  -7       10.92       11.09      1.13 o
   3   8  -7       19.56       20.89      2.41 o
  -3   9  -7        2.84        4.02      1.29 o
  -2   9  -7       13.25       13.66      1.45 o
  -1   9  -7        6.03        4.50      0.96 o
   0   9  -7       15.86       16.72      1.45 o
   1   9  -7       11.13       12.86      1.29 o
   2   9  -7       36.04       32.47      2.89 o
  -2  10  -7        5.86        5.95      1.29 o
  -1  10  -7        9.45        7.55      1.13 o
   0  10  -7        5.02        6.11      1.13 o
   1  10  -7       16.73       16.07      2.09 o
  -2  -8  -6        4.08        5.14      1.77 <
  -1  -8  -6        9.26       10.45      1.77 o
   1  -8  -6        7.93        7.07      1.61 o
   2  -8  -6       14.84       14.95      2.09 o
   3  -8  -6        4.05        5.30      1.29 o
   4  -8  -6        2.87        5.46      1.45 o
  -3  -7  -6        7.89       11.89      2.25 o
  -2  -7  -6       29.65       28.29      2.89 o
  -1  -7  -6        0.70        1.61      0.96 <
   0  -7  -6        0.14        0.80      0.96 <
   1  -7  -6       26.73       25.55      2.57 o
   2  -7  -6        2.77        3.70      1.13 o
   3  -7  -6       36.36       40.50      3.21 o
   4  -7  -6       15.87       17.04      2.09 o
   5  -7  -6        0.73        0.80      1.13 <
  -4  -6  -6       32.97       29.73      3.05 o
  -3  -6  -6       28.61       31.98      3.05 o
  -2  -6  -6       19.34       21.22      2.41 o
  -1  -6  -6       56.86       57.70      3.54 o
   0  -6  -6       38.72       43.72      2.73 o
   1  -6  -6        7.50        6.75      0.96 o
   2  -6  -6       33.74       35.52      2.89 o
   3  -6  -6       25.96       22.82      2.41 o
   4  -6  -6        7.01        5.30      1.29 o
   5  -6  -6        8.35        8.68      1.61 o
   6  -6  -6       16.62       17.04      2.25 o
  -4  -5  -6        2.98        1.93      1.29 <
  -3  -5  -6       51.16       55.77      3.70 o
  -2  -5  -6       61.50       61.23      3.70 o
  -1  -5  -6       89.29       95.78      4.34 o
   0  -5  -6        1.87        2.41      0.64 o
   1  -5  -6        8.38        8.20      0.64 o
   2  -5  -6       60.97       68.14      1.77 o
   3  -5  -6       23.99       26.04      2.41 o
   4  -5  -6      119.73      121.01      5.30 o
   5  -5  -6       36.80       36.64      3.05 o
   6  -5  -6        5.61        5.30      1.45 o
   7  -5  -6        7.78        8.20      1.61 o
  -5  -4  -6        6.91        7.55      1.77 o
  -4  -4  -6       48.26       51.27      3.70 o
  -3  -4  -6        2.48        1.45      0.96 <
  -2  -4  -6      108.42      108.47      4.66 o
  -1  -4  -6      107.90      110.88      4.18 o
   0  -4  -6       47.50       46.77      1.61 o
   1  -4  -6       21.97       19.77      0.96 o
   2  -4  -6      107.66      109.60      2.09 o
   3  -4  -6       91.18       95.62      2.89 o
   4  -4  -6       54.56       59.79      3.54 o
   5  -4  -6       33.40       36.64      2.89 o
   6  -4  -6       20.83       18.64      2.25 o
   7  -4  -6        0.29       -1.13      1.13 <
  -5  -3  -6       11.35       10.93      1.93 o
  -4  -3  -6        7.38        7.39      1.61 o
  -3  -3  -6       37.69       40.02      1.61 o
  -2  -3  -6       65.73       64.77      3.37 o
  -1  -3  -6      149.89      161.01      5.14 o
   0  -3  -6       51.01       47.89      1.29 o
   1  -3  -6       72.32       82.28      1.77 o
   2  -3  -6       16.85       15.27      1.77 o
   3  -3  -6       43.58       45.80      1.93 o
   4  -3  -6      131.97      131.13      3.37 o
   5  -3  -6       32.92       36.16      2.89 o
   6  -3  -6       11.54       12.70      1.93 o
   7  -3  -6        2.39        3.05      0.96 o
  -6  -2  -6       24.72       19.61      2.57 o
  -5  -2  -6       32.40       27.80      2.73 o
  -4  -2  -6       19.29       19.93      1.29 o
  -3  -2  -6       45.73       44.68      1.77 o
  -2  -2  -6      291.62      316.95      8.03 o
  -1  -2  -6       16.68       17.04      1.61 o
   0  -2  -6       12.83       12.21      0.64 o
   1  -2  -6        4.88        5.46      0.64 o
   2  -2  -6      137.36      137.54      4.98 o
   3  -2  -6       76.64       79.55      2.41 o
   4  -2  -6       43.74       47.73      3.05 o
   5  -2  -6       77.97       80.68      2.73 o
   6  -2  -6        7.92        8.36      1.13 o
   7  -2  -6       11.06       12.54      1.45 o
  -6  -1  -6       32.96       31.18      2.89 o
  -5  -1  -6      244.13      251.61      5.14 o
  -4  -1  -6       14.55       15.27      0.96 o
  -3  -1  -6      229.72      227.98      3.70 o
  -2  -1  -6      117.39      118.59      2.57 o
  -1  -1  -6      140.50      135.45      2.25 o
   0  -1  -6       57.11       61.07      1.45 o
   1  -1  -6       60.86       58.98      2.09 o
   2  -1  -6       32.73       30.70      2.25 o
   3  -1  -6      359.19      366.37      5.78 o
   4  -1  -6        3.42        3.54      0.64 o
   5  -1  -6        8.35        7.88      0.80 o
   6  -1  -6        1.76        1.93      0.64 o
   7  -1  -6        7.87        6.59      0.96 o
  -7   0  -6       13.94       14.47      2.25 o
  -6   0  -6        8.10        7.07      0.96 o
  -5   0  -6       51.55       52.23      1.77 o
  -4   0  -6       57.49       59.46      1.77 o
  -3   0  -6      177.89      176.10      3.05 o
  -2   0  -6      262.64      262.65      2.89 o
  -1   0  -6      408.63      408.35      5.14 o
   0   0  -6     1580.43     1617.50     26.58 o
   2   0  -6      184.52      184.44      5.62 o
   3   0  -6       81.96       81.15      1.61 o
   4   0  -6      480.87      496.73      5.78 o
   5   0  -6       35.76       37.29      1.45 o
   6   0  -6        4.99        4.98      0.96 o
   7   0  -6        1.08        1.13      0.80 <
  -7   1  -6       10.68       11.73      1.93 o
  -6   1  -6        3.92        3.70      0.80 o
  -5   1  -6       26.57       25.07      0.96 o
  -4   1  -6      216.89      215.62      3.53 o
  -3   1  -6      113.17      113.61      2.25 o
  -2   1  -6      263.17      261.20      3.53 o
  -1   1  -6       15.86       13.50      0.96 o
   0   1  -6     1772.35     1832.25     20.81 o
   1   1  -6      290.75      295.70      7.07 o
   2   1  -6       39.58       36.64      2.41 o
   3   1  -6      191.71      186.53      2.89 o
   4   1  -6      127.86      129.68      2.09 o
   5   1  -6       52.70       52.87      1.77 o
   6   1  -6       27.22       25.72      1.77 o
   7   1  -6        2.43        2.41      0.80 <
   8   1  -6        0.25       -0.32      1.13 <
  -7   2  -6       11.71       11.73      1.45 o
  -6   2  -6       15.18       16.07      1.45 o
  -5   2  -6        2.44        1.77      0.48 o
  -4   2  -6        3.79        3.21      0.64 o
  -3   2  -6      316.80      313.55      4.02 o
  -2   2  -6      124.19      125.01      2.89 o
  -1   2  -6       83.83       82.28      2.73 o
   0   2  -6       78.45       85.17      2.09 o
   1   2  -6       54.05       55.60      2.73 o
   2   2  -6       18.74       18.16      1.13 o
   3   2  -6      111.66      125.18      3.05 o
   4   2  -6       51.75       52.39      1.61 o
   5   2  -6      429.58      452.49      6.10 o
   6   2  -6       20.13       20.41      1.61 o
   7   2  -6        4.56        5.30      1.13 o
   8   2  -6        4.26        7.07      1.61 o
  -7   3  -6        0.77        1.45      0.80 <
  -6   3  -6        1.11        1.13      0.80 <
  -5   3  -6       35.00       32.14      0.96 o
  -4   3  -6       48.53       47.09      0.96 o
  -3   3  -6       73.65       69.91      1.93 o
  -2   3  -6       54.20       56.57      1.45 o
  -1   3  -6      134.04      134.01      2.41 o
   0   3  -6      144.26      145.73      4.02 o
   1   3  -6       32.16       31.34      0.80 o
   2   3  -6      138.93      147.51      2.09 o
   3   3  -6       43.15       44.84      1.12 o
   4   3  -6       17.17       17.20      0.96 o
   5   3  -6       23.33       20.09      1.45 o
   6   3  -6      105.17      114.42      3.70 o
   7   3  -6       12.53       12.05      1.77 o
  -7   4  -6        5.01        6.27      1.45 o
  -6   4  -6        8.05        8.20      1.61 o
  -5   4  -6        4.08        3.86      0.80 o
  -4   4  -6      233.12      235.22      3.86 o
  -3   4  -6      127.94      134.82      5.14 o
  -2   4  -6       12.23       12.38      0.96 o
  -1   4  -6       16.37       15.27      1.13 o
   0   4  -6       37.29       36.48      1.29 o
   1   4  -6        0.49        0.48      0.32 <
   2   4  -6        6.79        6.75      0.48 o
   3   4  -6       28.80       26.84      0.96 o
   4   4  -6       22.57       25.23      1.45 o
   5   4  -6       69.24       73.12      2.73 o
   6   4  -6        2.79        2.41      0.80 <
   7   4  -6        0.59        2.57      1.13 <
  -7   5  -6        8.23        7.23      1.45 o
  -6   5  -6        5.75        5.14      1.29 o
  -5   5  -6       19.26       17.68      1.29 o
  -4   5  -6        5.30        4.34      1.13 o
  -3   5  -6      229.78      238.75      7.39 o
  -2   5  -6      123.95      126.14      5.14 o
  -1   5  -6      102.37      103.81      4.82 o
   0   5  -6        3.48        3.54      0.48 o
   1   5  -6       14.85       15.11      0.96 o
   2   5  -6      128.85      125.34      3.05 o
   3   5  -6       12.05       10.77      0.80 o
   4   5  -6       36.83       39.54      1.45 o
   5   5  -6       20.35       22.66      1.93 o
  -7   6  -6       39.74       43.39      3.54 o
  -6   6  -6        0.25       -1.29      0.80 <
  -5   6  -6       24.69       22.34      2.41 o
  -4   6  -6      324.75      336.57      9.80 o
  -3   6  -6        7.05        5.95      1.45 o
  -2   6  -6      177.78      184.62      6.59 o
  -1   6  -6       50.12       48.54      2.09 o
   0   6  -6       26.75       26.52      1.45 o
   1   6  -6       22.80       25.88      1.45 o
   2   6  -6       55.77       50.62      2.09 o
   3   6  -6       75.07       72.48      1.93 o
   4   6  -6       36.45       35.52      1.93 o
   5   6  -6       19.81       22.82      2.09 o
  -6   7  -6       38.93       41.47      3.38 o
  -5   7  -6       11.80       11.25      1.77 o
  -4   7  -6       16.84       16.55      2.09 o
  -3   7  -6       49.73       49.18      3.54 o
  -2   7  -6       86.24       83.41      2.89 o
  -1   7  -6       78.01       75.53      2.73 o
   0   7  -6       24.62       26.04      1.61 o
   1   7  -6      100.68      101.56      3.21 o
   2   7  -6       20.88       24.11      1.61 o
   3   7  -6       62.26       63.00      2.41 o
   4   7  -6       67.34       65.89      2.57 o
  -5   8  -6        0.40        1.77      1.29 <
  -4   8  -6       34.20       33.27      3.05 o
  -3   8  -6       81.63       83.25      4.82 o
  -2   8  -6        1.31        0.80      0.64 <
  -1   8  -6      111.58      109.12      3.54 o
   0   8  -6       20.78       22.66      1.61 o
   1   8  -6       32.45       35.36      1.93 o
   2   8  -6       32.27       30.54      1.77 o
   3   8  -6        2.91        3.54      0.64 o
  -4   9  -6        4.89        9.96      1.93 o
  -3   9  -6        7.31        9.48      1.93 o
  -2   9  -6       41.23       36.97      2.25 o
  -1   9  -6        0.86        2.41      0.80 <
   0   9  -6        3.85        4.66      0.80 o
   1   9  -6        7.39        6.27      0.96 o
   2   9  -6        4.48        5.14      0.80 o
   3   9  -6        1.37        2.25      0.96 <
  -2  10  -6       22.48       21.54      1.77 o
  -1  10  -6       25.74       31.82      2.09 o
   0  10  -6        2.82        2.89      0.80 o
   1  10  -6        0.19        0.32      0.64 <
   2  10  -6        2.48        5.14      1.45 o
  -1  -9  -5        2.84        7.55      1.77 o
   2  -9  -5       20.47       23.95      2.73 o
   3  -9  -5       11.34        9.96      1.77 o
   4  -9  -5        4.27        3.05      1.29 <
  -2  -8  -5        8.50       12.22      2.09 o
  -1  -8  -5        0.34        2.25      1.29 <
   0  -8  -5        3.31        4.02      1.29 o
   1  -8  -5        3.71        5.14      1.29 o
   2  -8  -5       64.85       64.93      4.18 o
   3  -8  -5       10.54       10.61      1.77 o
   4  -8  -5        5.90        3.21      1.13 <
   5  -8  -5        0.18        0.48      0.96 <
  -3  -7  -5        2.73        2.73      1.29 <
  -2  -7  -5        8.52        6.27      1.45 o
  -1  -7  -5        2.97        6.43      1.61 o
   0  -7  -5       37.31       38.89      2.73 o
   1  -7  -5       62.50       67.82      3.54 o
   2  -7  -5       13.32       15.43      1.29 o
   3  -7  -5       18.49       17.68      2.09 o
   4  -7  -5       14.94       11.41      1.77 o
   5  -7  -5        2.35        1.61      0.80 <
   6  -7  -5        3.92        3.70      1.13 o
  -4  -6  -5       23.96       23.95      2.73 o
  -3  -6  -5        1.23        2.09      1.13 <
  -2  -6  -5        3.56        1.13      0.96 <
  -1  -6  -5       45.82       52.07      3.21 o
   0  -6  -5        3.07        3.54      0.64 o
   1  -6  -5       85.89       93.21      3.70 o
   2  -6  -5       76.24       82.76      2.57 o
   3  -6  -5       53.64       58.34      2.09 o
   4  -6  -5       24.83       26.04      2.41 o
   5  -6  -5        1.99        2.73      1.13 <
   6  -6  -5       19.28       18.32      2.25 o
   7  -6  -5        9.31        7.88      1.61 o
  -5  -5  -5       34.58       37.61      3.54 o
  -4  -5  -5        4.04        1.77      0.96 <
  -3  -5  -5       40.35       39.70      3.21 o
  -2  -5  -5        5.79        7.07      0.80 o
  -1  -5  -5        1.52        1.45      0.48 <
   0  -5  -5      327.91      344.26      4.66 o
   1  -5  -5      184.93      186.71      3.21 o
   2  -5  -5       94.85       95.46      2.09 o
   3  -5  -5       75.17       75.21      2.25 o
   4  -5  -5       21.23       22.98      2.25 o
   5  -5  -5       52.49       54.16      3.54 o
   6  -5  -5       14.55       12.54      1.77 o
   7  -5  -5       24.32       24.43      2.41 o
  -5  -4  -5       10.45       11.89      1.93 o
  -4  -4  -5       76.64       79.71      4.34 o
  -3  -4  -5       33.31       32.30      2.57 o
  -2  -4  -5      112.12      109.43      4.66 o
  -1  -4  -5       19.37       18.97      1.77 o
   0  -4  -5      190.55      190.72      3.70 o
   1  -4  -5       65.20       67.01      1.61 o
   2  -4  -5      144.49      144.62      2.25 o
   3  -4  -5       39.75       42.11      1.77 o
   4  -4  -5      107.82      106.22      4.50 o
   5  -4  -5      147.00      160.37      5.95 o
   6  -4  -5        6.47        6.59      1.45 o
   7  -4  -5       19.83       19.45      1.77 o
   8  -4  -5       31.77       37.45      3.21 o
  -6  -3  -5        0.22        0.64      1.13 <
  -5  -3  -5       15.81       16.23      2.25 o
  -4  -3  -5       44.15       43.88      3.05 o
  -3  -3  -5       73.25       69.26      2.09 o
  -2  -3  -5        3.64        3.86      1.13 o
  -1  -3  -5       61.59       70.87      3.05 o
   0  -3  -5       76.24       85.17      1.61 o
   1  -3  -5      676.09      685.18      6.42 o
   2  -3  -5       39.97       38.41      1.77 o
   3  -3  -5       95.25       89.99      2.57 o
   4  -3  -5       76.34       75.85      2.41 o
   5  -3  -5       57.99       54.32      1.77 o
   6  -3  -5       11.69       12.54      1.29 o
   7  -3  -5       37.97       38.89      2.25 o
   8  -3  -5        8.94        7.88      1.61 o
  -6  -2  -5      139.34      143.18      6.59 o
  -5  -2  -5       62.70       65.89      4.02 o
  -4  -2  -5       58.36       54.80      1.93 o
  -3  -2  -5       50.00       46.61      1.45 o
  -2  -2  -5       60.85       62.03      1.77 o
  -1  -2  -5      129.85      134.49      2.57 o
   0  -2  -5      189.57      204.67      2.41 o
   1  -2  -5        8.36        7.07      0.48 o
   2  -2  -5       93.76       97.22      2.09 o
   3  -2  -5        5.59        5.14      0.64 o
   4  -2  -5       43.75       43.55      2.73 o
   5  -2  -5       14.54       12.86      0.80 o
   6  -2  -5       74.76       74.73      2.89 o
   7  -2  -5        4.28        4.66      0.80 o
   8  -2  -5       13.86       14.95      2.09 o
  -7  -1  -5       28.14       29.73      3.05 o
  -6  -1  -5        7.14        7.55      1.61 o
  -5  -1  -5       76.35       74.89      1.93 o
  -4  -1  -5      202.39      207.59      3.37 o
  -3  -1  -5       82.53       80.03      1.77 o
  -2  -1  -5       85.69       93.04      2.09 o
  -1  -1  -5      836.63      864.99     10.91 o
   0  -1  -5      137.46      132.39      2.25 o
   1  -1  -5      125.98      120.67      2.89 o
   2  -1  -5        1.70        2.73      0.48 o
   3  -1  -5      176.51      175.93      3.53 o
   4  -1  -5        2.70        2.57      0.48 o
   5  -1  -5       11.35       10.61      0.64 o
   6  -1  -5        2.76        2.73      0.80 o
   7  -1  -5       60.38       61.39      2.89 o
   8  -1  -5        8.84       11.25      1.45 o
  -7   0  -5       35.24       40.98      3.54 o
  -6   0  -5       27.99       28.13      2.73 o
  -5   0  -5      223.33      223.01      3.21 o
  -4   0  -5       47.89       45.48      1.45 o
  -3   0  -5       21.16       20.41      0.80 o
  -2   0  -5      170.22      175.92      2.73 o
  -1   0  -5      119.17      120.02      1.61 o
   0   0  -5      298.52      291.47      4.66 o
   1   0  -5      371.97      372.51      7.87 o
   2   0  -5      414.16      428.70      7.06 o
   3   0  -5       14.50       14.63      0.64 o
   4   0  -5        0.31        0.64      0.32 <
   5   0  -5       47.88       48.86      1.45 o
   6   0  -5       83.13       82.76      3.05 o
   7   0  -5       23.94       22.82      1.77 o
   8   0  -5       32.92       36.48      2.41 o
  -7   1  -5        5.34        5.79      1.45 o
  -6   1  -5       81.51       81.00      2.41 o
  -5   1  -5       40.50       40.66      1.13 o
  -4   1  -5      276.68      290.61      3.53 o
  -3   1  -5      536.28      524.50      4.82 o
  -2   1  -5       92.41       94.97      1.61 o
  -1   1  -5      311.65      313.79      4.82 o
   0   1  -5      150.03      146.84      2.73 o
   1   1  -5      306.84      332.10      7.23 o
   2   1  -5      510.84      521.86      5.30 o
   3   1  -5      150.79      158.42      2.41 o
   4   1  -5       34.57       33.11      1.29 o
   5   1  -5       90.32       90.48      2.25 o
   6   1  -5       30.34       29.73      1.93 o
   7   1  -5       84.89       85.82      3.37 o
   8   1  -5        8.97        8.36      1.77 o
  -7   2  -5        0.24       -0.32      1.13 <
  -6   2  -5       12.50       12.21      0.96 o
  -5   2  -5       39.11       38.09      1.29 o
  -4   2  -5       95.52       94.81      1.61 o
  -3   2  -5      253.89      257.67      6.59 o
  -2   2  -5      209.53      211.73      2.57 o
  -1   2  -5      148.38      136.40      2.41 o
   0   2  -5      259.89      275.93      4.02 o
   1   2  -5      374.43      392.43      5.62 o
   2   2  -5      799.26      803.73      6.90 o
   3   2  -5      194.79      191.99      3.05 o
   4   2  -5       43.73       44.20      1.45 o
   5   2  -5        1.15        1.13      0.48 <
   6   2  -5       29.55       30.38      1.77 o
   7   2  -5       32.04       35.36      2.25 o
   8   2  -5       26.20       29.89      3.05 o
  -7   3  -5       23.65       20.41      1.45 o
  -6   3  -5       31.47       27.64      1.61 o
  -5   3  -5       94.25       97.87      2.09 o
  -4   3  -5       23.52       25.39      0.64 o
  -3   3  -5      105.89       97.54      1.61 o
  -2   3  -5       10.71        9.96      0.64 o
  -1   3  -5      102.54      109.43      1.93 o
   0   3  -5       57.90       62.35      2.25 o
   1   3  -5      101.96       99.30      1.45 o
   2   3  -5       28.15       28.77      0.80 o
   3   3  -5      382.94      412.61      5.30 o
   4   3  -5       20.55       20.57      1.13 o
   5   3  -5       47.93       51.75      2.25 o
   6   3  -5       42.98       42.11      2.25 o
   7   3  -5        2.29        3.86      1.29 o
   8   3  -5       14.13       15.43      2.25 o
  -7   4  -5       15.35       14.47      1.29 o
  -6   4  -5       18.16       20.57      1.45 o
  -5   4  -5       34.16       33.43      1.77 o
  -4   4  -5       52.15       50.62      2.09 o
  -3   4  -5       36.98       36.16      2.41 o
  -2   4  -5       69.29       70.07      3.37 o
  -1   4  -5       27.46       31.34      1.29 o
   0   4  -5       42.67       41.14      1.12 o
   1   4  -5      300.50      312.41      4.02 o
   2   4  -5      396.85      405.04      4.34 o
   3   4  -5       31.56       35.84      1.29 o
   4   4  -5       12.20       15.27      1.13 o
   5   4  -5       11.64       11.25      1.13 o
   6   4  -5        0.45        2.09      1.13 <
   7   4  -5        2.10        2.89      1.29 <
  -7   5  -5        2.64        2.41      0.80 <
  -6   5  -5      108.46      109.92      3.54 o
  -5   5  -5      171.48      178.52      4.50 o
  -4   5  -5        5.13        5.79      0.80 o
  -3   5  -5       47.89       44.84      2.89 o
  -2   5  -5        6.47        4.98      1.29 o
  -1   5  -5      128.80      131.44      3.21 o
   0   5  -5      189.46      186.21      3.21 o
   1   5  -5      306.88      289.94      5.30 o
   2   5  -5       60.07       60.75      2.25 o
   3   5  -5        6.94        7.71      0.80 o
   4   5  -5       19.37       18.00      1.61 o
   5   5  -5        4.01        3.38      0.96 o
   6   5  -5       13.12       16.07      1.93 o
  -7   6  -5        4.90        4.18      0.96 o
  -6   6  -5       20.90       20.25      1.61 o
  -5   6  -5       52.60       50.46      3.37 o
  -4   6  -5      263.92      269.92      8.19 o
  -3   6  -5       24.66       22.66      2.25 o
  -2   6  -5        7.77        6.75      0.96 o
  -1   6  -5       69.69       67.66      2.41 o
   0   6  -5      176.64      174.50      3.86 o
   1   6  -5      145.00      146.71      3.54 o
   2   6  -5      143.39      147.19      3.54 o
   3   6  -5        3.96        3.54      0.48 o
   4   6  -5       39.54       36.16      1.45 o
   5   6  -5       27.79       25.23      1.61 o
  -6   7  -5       23.08       28.93      2.89 o
  -5   7  -5       31.16       34.55      2.89 o
  -4   7  -5       25.11       24.91      2.41 o
  -3   7  -5       36.75       34.71      2.73 o
  -2   7  -5       15.22       13.66      1.13 o
  -1   7  -5        1.90        1.93      0.64 o
   0   7  -5       48.02       47.73      2.09 o
   1   7  -5      597.29      610.87      9.31 o
   2   7  -5       28.58       30.70      1.61 o
   3   7  -5       18.56       21.05      1.29 o
   4   7  -5        0.04       -0.16      0.80 <
   5   7  -5       13.02        7.55      1.45 o
  -5   8  -5       23.30       23.14      2.57 o
  -4   8  -5       15.36       14.14      1.93 o
  -3   8  -5       68.20       61.55      2.73 o
  -2   8  -5       18.46       15.27      1.29 o
  -1   8  -5       38.78       38.57      1.93 o
   0   8  -5       26.78       23.63      1.61 o
   1   8  -5       15.23       13.34      1.13 o
   2   8  -5       73.95       72.80      2.57 o
   3   8  -5       22.20       21.86      2.09 o
   4   8  -5       13.16       12.05      1.61 o
   5   8  -5        0.32       -0.64      0.96 <
  -4   9  -5        0.21        0.32      0.80 <
  -3   9  -5        1.75        1.13      0.64 <
  -2   9  -5        8.84        7.23      1.13 o
  -1   9  -5        1.23        2.41      0.80 <
   0   9  -5       64.75       68.62      2.73 o
   1   9  -5       35.35       35.84      1.93 o
   2   9  -5       18.79       20.89      2.25 o
   3   9  -5       13.34       13.18      1.93 o
   4   9  -5        1.91        4.50      1.29 o
  -3  10  -5        0.21        0.48      0.80 <
  -2  10  -5        2.13        2.89      0.96 <
  -1  10  -5        7.14        8.20      1.13 o
   0  10  -5       15.08       15.43      1.29 o
   1  10  -5        4.09        5.14      1.29 o
   2  10  -5        1.92        3.21      1.13 <
  -1  11  -5       21.27       22.34      2.57 o
  -1  -9  -4        2.05        2.25      1.13 <
   0  -9  -4        2.87        6.75      1.61 o
   1  -9  -4        4.04        4.02      1.29 o
   2  -9  -4        1.26        2.09      0.96 <
   3  -9  -4        2.85        4.34      1.29 o
   4  -9  -4       29.32       29.89      2.89 o
  -3  -8  -4        4.52        6.91      1.77 o
  -2  -8  -4        7.27        4.18      1.45 <
  -1  -8  -4       39.80       39.05      3.21 o
   0  -8  -4       45.28       47.57      3.21 o
   1  -8  -4        0.99        1.29      0.64 <
   2  -8  -4        0.24        0.16      0.64 <
   3  -8  -4        3.39        3.05      0.96 o
   4  -8  -4        0.87        0.80      0.80 <
   5  -8  -4        7.33        9.16      1.61 o
  -4  -7  -4       19.52       19.61      2.73 o
  -3  -7  -4       20.60       22.34      2.57 o
  -2  -7  -4       65.98       75.05      4.50 o
  -1  -7  -4       49.96       53.84      3.54 o
   0  -7  -4       53.33       55.45      3.37 o
   1  -7  -4       47.59       52.71      2.89 o
   2  -7  -4       11.35       10.93      0.96 o
   3  -7  -4       60.34       56.73      2.09 o
   4  -7  -4       19.36       18.32      1.93 o
   5  -7  -4       22.37       26.84      2.41 o
   6  -7  -4        3.48        4.82      1.45 o
  -4  -6  -4        9.10       10.13      1.93 o
  -3  -6  -4       33.93       36.32      3.21 o
  -2  -6  -4       14.72       18.32      2.09 o
  -1  -6  -4      535.99      564.03      8.19 o
   0  -6  -4       23.25       22.66      1.29 o
   1  -6  -4        0.89        1.45      0.48 <
   2  -6  -4       34.50       34.07      1.61 o
   3  -6  -4       67.52       70.23      2.25 o
   4  -6  -4        4.19        4.50      0.64 o
   5  -6  -4       61.56       64.29      3.70 o
   6  -6  -4       33.19       33.59      2.73 o
   7  -6  -4        4.13        3.70      1.29 <
  -5  -5  -4       19.29       17.20      2.41 o
  -4  -5  -4       59.61       53.36      3.86 o
  -3  -5  -4       18.61       18.16      2.25 o
  -2  -5  -4       87.15       91.60      4.18 o
  -1  -5  -4      114.89      115.86      2.73 o
   0  -5  -4      232.67      249.18      6.75 o
   1  -5  -4      182.79      196.50      2.73 o
   2  -5  -4       50.23       49.66      1.45 o
   3  -5  -4       39.77       41.79      1.61 o
   4  -5  -4      328.18      336.55      4.18 o
   5  -5  -4       13.81       12.54      0.96 o
   6  -5  -4       13.24       12.86      1.77 o
   7  -5  -4        7.52        8.20      1.29 o
  -6  -4  -4        2.00        3.38      1.45 <
  -5  -4  -4       16.79       17.36      2.25 o
  -4  -4  -4       17.25       17.84      2.25 o
  -3  -4  -4       20.31       20.89      2.09 o
  -2  -4  -4       96.70       97.70      2.41 o
   0  -4  -4      262.01      271.48      4.02 o
   1  -4  -4       88.32       99.31      1.93 o
   2  -4  -4       14.94       14.63      0.64 o
   3  -4  -4       67.46       70.55      1.29 o
   4  -4  -4       18.85       18.64      0.64 o
   5  -4  -4      159.75      162.78      2.57 o
   6  -4  -4      192.91      207.77      6.91 o
   7  -4  -4        2.32        3.38      0.96 o
   8  -4  -4        2.52        0.16      0.96 <
  -6  -3  -4        0.55        3.21      1.45 <
  -5  -3  -4       46.79       43.07      3.21 o
  -4  -3  -4       19.78       22.66      2.25 o
  -3  -3  -4       35.69       38.73      2.73 o
  -2  -3  -4      559.56      581.50      7.06 o
  -1  -3  -4      345.31      349.15      5.62 o
   0  -3  -4      132.38      129.50      2.73 o
   1  -3  -4        2.29        1.45      0.32 o
   2  -3  -4      205.20      196.96      2.57 o
   3  -3  -4       23.30       20.89      1.29 o
   4  -3  -4       57.11       55.28      1.12 o
   5  -3  -4       63.37       63.16      1.93 o
   6  -3  -4       14.83       16.72      1.45 o
   7  -3  -4       21.10       21.38      1.77 o
   8  -3  -4        2.86        3.54      0.96 o
  -7  -2  -4        0.86        2.57      1.29 <
  -6  -2  -4       64.65       66.54      4.34 o
  -5  -2  -4       22.88       22.82      2.41 o
  -4  -2  -4       13.45       14.14      1.13 o
  -3  -2  -4      327.96      347.27      4.50 o
  -2  -2  -4      168.19      169.34      3.37 o
  -1  -2  -4      276.29      264.52      4.50 o
   0  -2  -4      122.85      136.09      2.73 o
   1  -2  -4      687.79      695.25      6.10 o
   2  -2  -4        8.42        8.68      0.64 o
   3  -2  -4       96.72       94.81      2.41 o
   4  -2  -4       43.74       43.23      1.45 o
   5  -2  -4      169.85      171.13      2.89 o
   6  -2  -4       39.11       37.77      1.93 o
   7  -2  -4       32.50       34.23      2.09 o
   8  -2  -4        1.16        2.89      0.80 o
  -7  -1  -4       12.01       12.54      1.93 o
  -6  -1  -4       10.71        9.48      1.61 o
  -5  -1  -4       85.83       79.55      2.73 o
  -4  -1  -4       37.35       34.88      1.29 o
  -3  -1  -4      298.64      306.79      3.69 o
  -2  -1  -4      749.94      755.38      7.70 o
  -1  -1  -4      496.99      504.24      5.62 o
   0  -1  -4       14.08       13.18      0.48 o
   1  -1  -4      173.74      185.86      3.37 o
   2  -1  -4      385.59      393.19      5.46 o
   3  -1  -4      700.34      714.84      7.22 o
   4  -1  -4      150.35      146.70      3.05 o
   5  -1  -4      116.71      115.86      2.09 o
   6  -1  -4        9.24        9.32      0.80 o
   7  -1  -4        7.12        7.88      0.96 o
   8  -1  -4        1.40        2.89      0.96 <
  -7   0  -4      104.96      109.60      5.79 o
  -6   0  -4        8.70        7.39      1.61 o
  -5   0  -4       48.01       47.09      1.29 o
  -4   0  -4       54.54       52.87      1.45 o
  -3   0  -4      370.91      366.78      4.01 o
  -2   0  -4      651.10      670.91      6.26 o
  -1   0  -4      523.67      555.12      5.94 o
   0   0  -4      175.56      178.46      2.57 o
   1   0  -4      196.48      197.56      4.82 o
   2   0  -4        8.25        8.36      0.32 o
   3   0  -4      412.91      427.90      4.82 o
   4   0  -4      268.85      274.69      3.37 o
   5   0  -4      100.49      101.88      2.41 o
   6   0  -4       47.87       46.29      1.77 o
   7   0  -4        1.43        0.32      0.64 <
   8   0  -4       15.09       19.13      1.77 o
  -8   1  -4       28.31       35.84      3.70 o
  -7   1  -4        8.73        7.23      1.13 o
  -6   1  -4       80.20       80.03      2.73 o
  -5   1  -4       77.50       77.30      1.93 o
  -4   1  -4       82.13       79.06      1.45 o
  -3   1  -4       13.11       11.89      0.48 o
  -2   1  -4      733.44      744.00      6.58 o
  -1   1  -4      116.42      117.60      1.77 o
   0   1  -4      143.63      141.85      2.41 o
   1   1  -4      101.99      114.24      2.25 o
   2   1  -4      227.64      231.61      3.85 o
   3   1  -4       15.52       15.59      0.80 o
   4   1  -4      135.76      134.01      2.57 o
   5   1  -4      203.36      207.75      3.53 o
   6   1  -4       55.21       57.05      2.41 o
   7   1  -4        8.94        9.64      1.29 o
   8   1  -4        6.83        8.20      1.29 o
  -8   2  -4       24.41       26.04      2.09 o
  -7   2  -4       57.83       52.23      2.57 o
  -6   2  -4       28.03       25.72      1.29 o
  -5   2  -4       82.43       80.83      1.77 o
  -4   2  -4       14.48       13.02      0.64 o
  -3   2  -4      332.29      348.66      7.87 o
  -2   2  -4       11.26       13.18      0.48 o
  -1   2  -4       44.64       46.92      1.12 o
   0   2  -4      169.11      165.13      2.57 o
   1   2  -4      910.01      946.69      8.97 o
   2   2  -4      401.90      436.70      4.98 o
   3   2  -4      170.94      175.44      2.89 o
   4   2  -4      146.90      151.52      2.89 o
   5   2  -4       87.47       89.51      2.89 o
   6   2  -4       25.38       25.39      1.77 o
   7   2  -4       30.72       29.73      1.93 o
   8   2  -4       13.89       16.07      2.41 o
  -8   3  -4       16.55       15.27      2.25 o
  -7   3  -4        1.76        2.41      0.96 <
  -6   3  -4       54.24       53.20      2.25 o
  -5   3  -4       40.60       38.09      1.29 o
  -4   3  -4       11.06       12.54      0.64 o
  -3   3  -4      174.02      171.59      3.53 o
  -2   3  -4       65.70       65.24      1.77 o
  -1   3  -4      450.79      455.39      6.26 o
   0   3  -4       40.11       38.89      0.96 o
   1   3  -4      551.61      549.81      4.97 o
   2   3  -4        2.72        3.54      0.48 o
   3   3  -4       94.68       89.51      1.93 o
   4   3  -4       99.36       99.31      2.25 o
   5   3  -4       41.27       40.50      1.93 o
   6   3  -4      137.99      135.95      5.46 o
   7   3  -4       22.49       27.64      2.73 o
   8   3  -4        6.02        8.20      1.77 o
  -8   4  -4       15.87       19.45      2.41 o
  -7   4  -4       49.74       50.63      3.54 o
  -6   4  -4        3.47        3.70      0.80 o
  -5   4  -4      247.19      233.12      4.98 o
  -4   4  -4       81.86       83.57      2.57 o
  -3   4  -4      105.80      101.72      2.73 o
  -2   4  -4        8.36        9.64      1.29 o
  -1   4  -4     1000.01     1030.57     12.67 o
   0   4  -4        6.54        6.43      0.48 o
   1   4  -4      195.09      197.76      2.73 o
   2   4  -4       73.76       71.19      1.45 o
   3   4  -4      142.61      147.51      2.89 o
   4   4  -4       22.73       24.59      1.93 o
   5   4  -4        2.04        1.93      0.96 <
   6   4  -4        3.73        5.95      1.29 o
   7   4  -4        6.92        8.68      1.61 o
  -7   5  -4       33.04       34.07      3.05 o
  -6   5  -4        6.67        7.39      0.96 o
  -5   5  -4      120.48      117.63      3.54 o
  -4   5  -4      297.36      292.70      5.62 o
  -3   5  -4       54.21       55.77      3.05 o
  -2   5  -4      144.86      143.97      3.37 o
  -1   5  -4       13.16       14.14      0.96 o
   0   5  -4      175.21      169.02      2.89 o
   1   5  -4       28.22       30.21      1.13 o
   2   5  -4      124.07      118.75      2.89 o
   3   5  -4       99.50      105.74      2.89 o
   4   5  -4      238.25      260.45      7.23 o
   5   5  -4        0.69        1.45      0.80 <
   6   5  -4       58.75       60.27      3.70 o
   7   5  -4       28.74       33.43      3.05 o
  -7   6  -4       45.60       44.04      3.54 o
  -6   6  -4        5.55        4.82      0.96 o
  -5   6  -4       76.61       75.05      2.89 o
  -4   6  -4       51.98       54.96      3.37 o
  -3   6  -4       97.10       90.80      4.18 o
  -2   6  -4      118.38      121.97      3.21 o
  -1   6  -4      294.26      291.56      5.30 o
   0   6  -4      710.74      731.80      9.47 o
   1   6  -4       37.71       37.61      1.61 o
   2   6  -4       36.62       34.55      1.61 o
   3   6  -4       96.81       93.85      2.73 o
   4   6  -4        4.88        5.30      0.64 o
   5   6  -4       66.39       77.46      4.02 o
   6   6  -4       11.86       17.84      2.25 o
  -6   7  -4       55.34       53.36      3.86 o
  -5   7  -4        1.94        1.93      0.96 <
  -4   7  -4       16.07       13.98      1.77 o
  -3   7  -4      108.35      109.44      3.37 o
  -2   7  -4      101.02      102.85      3.05 o
  -1   7  -4      117.46      120.84      3.37 o
   0   7  -4       15.73       14.14      1.13 o
   1   7  -4       50.76       50.46      2.09 o
   2   7  -4       40.10       38.41      1.77 o
   3   7  -4       17.79       15.75      1.29 o
   4   7  -4       41.99       40.66      2.09 o
   5   7  -4       50.41       54.64      3.70 o
   6   7  -4       16.66       22.50      2.57 o
  -6   8  -4        0.15       -0.32      1.29 <
  -5   8  -4        1.56        1.61      1.13 <
  -4   8  -4       48.69       47.09      3.38 o
  -3   8  -4       41.80       49.02      2.25 o
  -2   8  -4        5.56        5.46      0.80 o
  -1   8  -4      132.20      132.41      3.70 o
   0   8  -4       44.46       44.68      2.09 o
   1   8  -4        9.62        8.36      0.96 o
   2   8  -4       38.68       39.54      1.93 o
   3   8  -4        4.50        5.63      1.45 o
   4   8  -4        2.60        2.25      1.29 <
   5   8  -4        7.08       11.57      1.93 o
  -5   9  -4        5.88        5.46      1.45 o
  -4   9  -4        8.22        9.96      1.77 o
  -3   9  -4       41.22       47.57      2.41 o
  -2   9  -4       91.88       92.89      3.37 o
  -1   9  -4       11.82        9.48      1.13 o
   0   9  -4        3.94        3.38      0.80 o
   1   9  -4        3.95        5.30      0.80 o
   2   9  -4        3.79        3.21      1.13 <
   3   9  -4        3.98        5.30      1.29 o
   4   9  -4       15.79       14.63      2.09 o
  -3  10  -4       27.97       32.30      2.09 o
  -2  10  -4       42.57       49.98      2.57 o
  -1  10  -4        7.08        6.11      0.96 o
   0  10  -4        1.51        2.57      0.80 o
   1  10  -4        0.33        0.80      0.96 <
   2  10  -4        6.96        7.39      1.61 o
  -2  11  -4       47.07       50.47      3.86 o
  -1  11  -4       29.87       26.68      2.73 o
   0 -10  -3       32.90       40.82      3.54 o
   2 -10  -3       17.88       18.97      2.25 o
   3 -10  -3       18.79       20.09      2.25 o
  -2  -9  -3        3.25        2.25      1.29 <
  -1  -9  -3        1.81        1.61      1.29 <
   0  -9  -3        1.84        2.73      0.80 o
   1  -9  -3       32.05       30.86      2.57 o
   2  -9  -3       25.17       25.55      1.61 o
   3  -9  -3       26.46       23.79      2.25 o
   4  -9  -3       20.73       19.13      2.09 o
  -3  -8  -3        4.93        6.11      1.77 o
  -2  -8  -3        0.01       -0.32      1.13 <
  -1  -8  -3        3.11        1.45      1.13 <
   0  -8  -3        4.28        3.21      1.29 <
   1  -8  -3       15.77       14.47      1.77 o
   2  -8  -3       65.79       62.84      2.41 o
   3  -8  -3       11.08       13.18      1.13 o
   4  -8  -3        3.81        5.95      1.29 o
   5  -8  -3        7.40        8.36      1.45 o
  -4  -7  -3       16.58       21.05      2.73 o
  -3  -7  -3        3.21        2.41      1.29 <
  -2  -7  -3       37.11       36.16      3.05 o
  -1  -7  -3       42.43       44.68      3.21 o
   0  -7  -3       48.57       45.16      1.77 o
   1  -7  -3      162.36      153.46      5.14 o
   2  -7  -3       30.08       33.11      1.61 o
   3  -7  -3      101.47      102.37      2.89 o
   4  -7  -3       24.35       26.20      1.45 o
   5  -7  -3       14.75       14.47      1.77 o
   6  -7  -3       25.57       27.48      2.41 o
  -5  -6  -3       57.05       59.79      4.50 o
  -4  -6  -3      150.34      149.93      6.75 o
  -3  -6  -3       55.42       64.77      4.02 o
  -2  -6  -3       40.19       40.18      3.05 o
  -1  -6  -3       66.88       65.89      2.09 o
   0  -6  -3        4.73        3.86      1.13 o
   1  -6  -3      222.07      225.09      4.34 o
   2  -6  -3      114.30      112.97      2.89 o
   3  -6  -3       85.84       91.92      2.57 o
   4  -6  -3       19.65       19.45      0.96 o
   5  -6  -3        4.71        4.50      0.64 o
   6  -6  -3      108.79      115.55      4.98 o
   7  -6  -3        5.49        4.82      0.80 o
  -5  -5  -3       80.45       83.57      4.98 o
  -4  -5  -3       11.38       10.93      1.77 o
  -3  -5  -3      175.78      180.45      6.59 o
  -2  -5  -3       50.14       44.52      3.05 o
  -1  -5  -3      110.99      116.34      2.73 o
   0  -5  -3      148.18      143.49      3.05 o
   1  -5  -3      419.10      413.69      5.14 o
   2  -5  -3      339.00      346.30      3.37 o
   3  -5  -3       23.32       25.72      0.96 o
   4  -5  -3      324.58      326.91      3.69 o
   5  -5  -3       15.18       14.47      0.80 o
   6  -5  -3       22.28       23.47      1.29 o
   7  -5  -3       61.76       67.02      2.89 o
  -6  -4  -3       27.42       23.14      2.73 o
  -5  -4  -3       33.27       37.45      3.21 o
  -4  -4  -3      160.98      168.08      6.43 o
  -3  -4  -3       33.85       33.75      2.73 o
  -2  -4  -3      127.30      124.53      4.66 o
  -1  -4  -3       37.10       38.89      1.12 o
   0  -4  -3       71.65       69.10      1.45 o
   1  -4  -3       29.06       29.25      0.96 o
   2  -4  -3      684.16      695.86      5.14 o
   3  -4  -3      132.75      134.33      1.77 o
   4  -4  -3       89.62       87.58      1.61 o
   5  -4  -3       38.06       37.93      1.29 o
   6  -4  -3       12.21       12.21      1.13 o
   7  -4  -3       25.79       25.23      1.77 o
   8  -4  -3       14.34       18.64      2.09 o
  -7  -3  -3        4.48        4.66      1.61 <
  -6  -3  -3       11.27       12.21      1.93 o
  -5  -3  -3      178.11      172.58      6.59 o
  -4  -3  -3      144.52      138.51      5.46 o
  -3  -3  -3       51.94       55.93      2.09 o
  -2  -3  -3      156.64      156.97      1.93 o
  -1  -3  -3      121.68      115.53      2.73 o
   0  -3  -3       67.05       66.21      1.77 o
   1  -3  -3      419.77      420.60      4.01 o
   2  -3  -3       60.73       65.57      1.12 o
   3  -3  -3       14.02       13.18      0.48 o
   4  -3  -3      181.90      182.52      2.89 o
   5  -3  -3       14.41       15.11      1.13 o
   6  -3  -3        0.06        0.48      0.48 <
   7  -3  -3       49.13       49.66      2.41 o
   8  -3  -3       18.81       19.29      1.77 o
  -7  -2  -3       28.11       28.13      3.05 o
  -6  -2  -3      239.41      249.53      8.68 o
  -5  -2  -3       12.38       11.89      1.13 o
  -4  -2  -3      127.38      116.34      3.21 o
  -3  -2  -3        8.71        7.07      0.64 o
  -2  -2  -3       58.40       60.74      1.29 o
  -1  -2  -3     1115.29     1174.81     13.93 o
   0  -2  -3      764.57      820.59      9.94 o
   1  -2  -3      247.38      233.34      2.25 o
   2  -2  -3       48.59       47.57      1.29 o
   3  -2  -3       73.37       83.24      1.61 o
   4  -2  -3       20.65       21.54      1.13 o
   5  -2  -3       70.18       71.51      1.61 o
   6  -2  -3        7.03        5.95      0.48 o
   7  -2  -3        2.47        0.96      0.64 <
   8  -2  -3        4.67        5.30      1.13 o
  -7  -1  -3       24.09       25.07      2.73 o
  -6  -1  -3        1.08        1.29      0.48 <
  -5  -1  -3     1368.35     1415.24     17.64 o
  -4  -1  -3       98.47       97.38      1.93 o
  -3  -1  -3      292.52      290.70      3.69 o
  -2  -1  -3      108.94      123.88      1.93 o
  -1  -1  -3      700.42      772.98      9.30 o
   0  -1  -3       69.69       65.88      1.45 o
   1  -1  -3        3.75        3.38      0.32 o
   2  -1  -3       20.93       23.79      0.96 o
   3  -1  -3      582.48      596.47      6.26 o
   4  -1  -3      139.55      150.71      2.57 o
   5  -1  -3       17.23       18.16      0.80 o
   6  -1  -3       38.42       36.48      1.45 o
   7  -1  -3       41.11       37.29      2.09 o
   8  -1  -3       12.86       13.82      1.45 o
  -8   0  -3        2.68        1.93      1.13 <
  -7   0  -3        0.03        1.29      1.13 <
  -6   0  -3      105.40      103.01      2.89 o
  -5   0  -3       17.74       16.88      0.96 o
  -4   0  -3      222.35      217.84      2.89 o
  -3   0  -3      348.19      356.16      4.17 o
  -2   0  -3       44.47       47.73      0.96 o
  -1   0  -3      254.05      239.22      2.89 o
   0   0  -3    15269.13    14350.80    148.58 o
   1   0  -3      178.54      181.16      2.73 o
   2   0  -3      197.91      194.66      2.41 o
   3   0  -3      229.72      228.24      3.85 o
   4   0  -3      604.12      652.33      7.38 o
   5   0  -3       19.86       21.54      1.13 o
   6   0  -3       14.96       16.72      1.29 o
   7   0  -3        8.10        9.48      1.13 o
   8   0  -3       49.79       52.55      2.73 o
  -8   1  -3       12.30       14.14      1.61 o
  -7   1  -3        7.83        9.96      1.77 o
  -6   1  -3       96.84       89.19      2.09 o
  -5   1  -3      251.00      248.85      3.53 o
  -4   1  -3     1030.74     1078.49      8.34 o
  -3   1  -3      352.00      340.09      4.01 o
  -2   1  -3      123.14      124.67      1.45 o
  -1   1  -3      104.83       98.48      1.29 o
   0   1  -3     4525.47     4580.98     47.62 o
   1   1  -3     1623.00     1651.00     25.69 o
   2   1  -3      205.46      207.35      2.73 o
   3   1  -3      586.47      593.11      6.58 o
   4   1  -3      301.66      299.88      4.18 o
   5   1  -3      463.15      468.30      6.10 o
   6   1  -3       10.32        9.00      1.13 o
   7   1  -3       36.00       33.91      2.09 o
   8   1  -3       13.28       17.52      2.41 o
  -8   2  -3        7.18        7.88      1.13 o
  -7   2  -3        8.32        7.88      1.13 o
  -6   2  -3       22.30       17.20      1.29 o
  -5   2  -3       35.48       34.71      1.13 o
  -4   2  -3       79.80       79.38      1.45 o
  -3   2  -3      455.47      476.30      5.14 o
  -2   2  -3       52.40       55.28      0.96 o
  -1   2  -3       52.90       45.96      0.96 o
   0   2  -3      209.00      213.10      2.57 o
   1   2  -3      573.90      538.72      4.65 o
   2   2  -3      191.99      175.73      2.57 o
   3   2  -3      553.83      573.01      6.42 o
   4   2  -3       94.06      100.60      2.25 o
   5   2  -3      522.87      522.71      8.35 o
   6   2  -3      168.40      178.20      4.66 o
   7   2  -3        6.36        6.27      1.61 o
   8   2  -3       21.37       24.75      2.73 o
  -8   3  -3        0.57       -0.64      0.96 <
  -7   3  -3       31.04       27.80      2.57 o
  -6   3  -3       44.10       37.29      1.61 o
  -5   3  -3      266.61      274.07      4.02 o
  -4   3  -3       54.19       56.09      1.45 o
  -3   3  -3      129.66      133.52      4.18 o
  -2   3  -3      242.65      239.31      4.02 o
  -1   3  -3       72.89       74.08      1.77 o
   0   3  -3      209.21      224.54      2.89 o
   1   3  -3       40.60       34.07      0.80 o
   2   3  -3      974.52      997.29      9.94 o
   3   3  -3      177.00      182.03      3.05 o
   4   3  -3        1.66        2.89      0.48 o
   5   3  -3      111.26      108.15      4.34 o
   6   3  -3       47.69       47.89      3.21 o
   7   3  -3        8.13        8.52      1.77 o
   8   3  -3       27.59       28.29      3.05 o
  -8   4  -3        8.38        8.20      1.61 o
  -7   4  -3       11.28        9.00      1.61 o
  -6   4  -3       31.02       32.47      1.93 o
  -5   4  -3       85.04       82.28      2.73 o
  -4   4  -3      647.49      652.71      9.47 o
  -3   4  -3      208.99      213.02      4.18 o
  -2   4  -3      240.82      247.21      4.34 o
  -1   4  -3       61.70       62.67      1.77 o
   0   4  -3      211.13      215.41      3.69 o
   1   4  -3      284.69      281.87      3.53 o
   2   4  -3      227.96      210.44      3.21 o
   3   4  -3       67.35       70.39      2.25 o
   4   4  -3        5.70        6.27      1.13 o
   5   4  -3        4.84        4.02      1.13 o
   6   4  -3       27.90       26.52      2.41 o
   7   4  -3       12.46       14.63      2.09 o
  -7   5  -3       10.32       12.05      1.93 o
  -6   5  -3      108.96      104.62      3.54 o
  -5   5  -3      190.29      188.15      4.50 o
  -4   5  -3        5.35        5.63      0.80 o
  -3   5  -3      660.35      657.16     13.64 o
  -2   5  -3      174.88      172.88      3.70 o
  -1   5  -3      282.86      284.46      4.98 o
   0   5  -3      333.10      332.13      5.30 o
   1   5  -3      703.65      701.48      7.86 o
   2   5  -3      643.79      661.05      8.67 o
   3   5  -3        1.54        3.05      0.64 o
   4   5  -3       34.65       35.36      2.57 o
   5   5  -3       12.57       12.54      1.77 o
   6   5  -3        1.09        0.96      0.96 <
   7   5  -3        3.20        4.18      1.45 <
  -7   6  -3       18.08       17.20      2.25 o
  -6   6  -3       73.52       78.91      3.05 o
  -5   6  -3       77.12       76.98      2.89 o
  -4   6  -3      718.62      712.01     15.57 o
  -3   6  -3       65.84       64.28      2.25 o
  -2   6  -3      296.15      294.61      5.46 o
  -1   6  -3       25.11       25.07      1.29 o
   0   6  -3      125.93      123.89      3.05 o
   1   6  -3       83.68       80.19      2.41 o
   2   6  -3      481.69      501.54      7.55 o
   3   6  -3       74.04       74.73      2.41 o
   4   6  -3       46.94       41.30      1.93 o
   5   6  -3        2.82        4.98      1.45 o
   6   6  -3        1.83        1.45      1.13 <
  -7   7  -3       13.19       11.57      1.93 o
  -5   7  -3       66.44       66.37      4.02 o
  -4   7  -3       45.29       44.84      3.05 o
  -3   7  -3       65.08       70.07      2.57 o
  -2   7  -3      170.41      167.27      4.02 o
  -1   7  -3       10.08        8.20      0.96 o
   0   7  -3      180.52      179.80      4.02 o
   1   7  -3      606.71      615.00      9.15 o
   2   7  -3       11.62       10.61      0.96 o
   3   7  -3      121.17      126.63      3.37 o
   4   7  -3       38.02       29.89      1.93 o
   5   7  -3       12.36       14.95      2.09 o
  -5   8  -3        3.74        2.57      1.13 <
  -4   8  -3       86.62       90.32      3.37 o
  -3   8  -3      157.28      150.73      4.34 o
  -2   8  -3        0.70        0.96      0.64 <
  -1   8  -3       73.20       64.77      2.57 o
   0   8  -3       25.16       27.32      1.61 o
   1   8  -3        7.77        9.80      0.96 o
   2   8  -3       78.03       77.94      2.73 o
   3   8  -3       10.80       12.22      1.93 o
   4   8  -3        6.96        8.52      1.61 o
   5   8  -3        2.49        3.86      1.61 <
  -5   9  -3       38.13       43.07      3.54 o
  -4   9  -3       11.83       14.63      1.61 o
  -3   9  -3       10.83       14.79      1.45 o
  -2   9  -3       15.45       13.98      1.29 o
  -1   9  -3       31.60       33.75      1.93 o
   0   9  -3       12.95       15.59      1.29 o
   1   9  -3       48.55       49.18      2.25 o
   2   9  -3       20.12       18.32      2.25 o
   3   9  -3        4.16        2.41      0.96 <
   4   9  -3       22.63       24.27      2.89 o
  -4  10  -3       34.67       37.13      3.38 o
  -3  10  -3       10.88       10.77      1.29 o
  -2  10  -3        3.84        2.41      0.80 <
  -1  10  -3        2.30        2.09      0.64 o
   0  10  -3       72.45       81.96      3.21 o
   1  10  -3        5.33        6.27      1.45 o
   2  10  -3       11.56       14.79      2.25 o
  -2  11  -3        0.29       -0.48      0.96 <
   0 -10  -2       33.35       35.84      3.21 o
   1 -10  -2       41.84       40.34      3.21 o
   2 -10  -2        2.78        1.93      0.80 <
   3 -10  -2        1.46        2.41      1.13 <
  -2  -9  -2        7.16        8.04      1.93 o
  -1  -9  -2       40.97       43.55      3.54 o
   0  -9  -2       18.46       19.77      2.25 o
   1  -9  -2       26.92       27.97      2.57 o
   2  -9  -2        1.33        2.89      1.13 <
   3  -9  -2        2.77        3.21      0.80 o
   4  -9  -2        1.92        0.64      0.80 <
  -3  -8  -2       10.01        9.64      1.93 o
  -2  -8  -2       95.94      105.26      5.30 o
  -1  -8  -2       28.93       33.75      2.89 o
   0  -8  -2       24.48       22.34      2.25 o
   1  -8  -2        4.09        2.57      0.96 <
   2  -8  -2       51.85       52.39      3.05 o
   3  -8  -2        6.15        3.86      0.64 o
   4  -8  -2       33.82       28.93      1.61 o
   5  -8  -2        5.76        7.71      1.29 o
  -4  -7  -2        3.12        0.16      1.29 <
  -3  -7  -2       56.58       54.48      3.86 o
  -2  -7  -2       46.34       41.46      3.21 o
  -1  -7  -2      130.94      130.48      3.21 o
   0  -7  -2      138.97      140.77      3.37 o
   1  -7  -2       40.09       41.79      1.77 o
   2  -7  -2       21.94       22.98      1.93 o
   3  -7  -2       44.94       39.38      1.77 o
   4  -7  -2        3.19        1.93      0.48 o
   5  -7  -2       53.65       53.84      2.09 o
   6  -7  -2        5.86        7.39      1.29 o
  -5  -6  -2       17.80       18.32      2.41 o
  -4  -6  -2       33.05       30.86      3.05 o
  -3  -6  -2       70.44       75.21      4.34 o
  -2  -6  -2      123.43      129.68      5.30 o
  -1  -6  -2      459.49      474.10      7.07 o
   0  -6  -2       12.33       13.18      1.45 o
   1  -6  -2       57.49       60.27      2.09 o
   2  -6  -2        2.30        2.25      0.48 o
   3  -6  -2       35.76       33.27      1.29 o
   4  -6  -2      282.64      288.86      3.53 o
   5  -6  -2      112.78      117.15      3.05 o
   6  -6  -2       79.29       84.69      2.41 o
   7  -6  -2        6.72        8.36      1.93 o
  -6  -5  -2        6.95        8.52      1.77 o
  -5  -5  -2       96.72       98.19      5.30 o
  -4  -5  -2       31.34       21.38      2.41 o
  -3  -5  -2       11.25       14.63      1.93 o
  -2  -5  -2      249.58      247.25      7.39 o
  -1  -5  -2      233.85      240.66      3.53 o
   0  -5  -2      823.51      869.48      8.02 o
   1  -5  -2      327.52      342.11      4.02 o
   2  -5  -2        6.85        8.36      0.48 o
   3  -5  -2       23.22       22.34      0.80 o
   4  -5  -2      364.75      362.22      4.02 o
   5  -5  -2       17.74       16.23      0.80 o
   6  -5  -2       66.35       72.32      2.09 o
   7  -5  -2       27.76       26.52      1.45 o
  -6  -4  -2       76.71       77.78      4.82 o
  -5  -4  -2       27.94       32.63      2.89 o
  -4  -4  -2       64.17       63.64      3.70 o
  -3  -4  -2       43.51       44.04      2.89 o
  -2  -4  -2       26.26       26.20      1.13 o
  -1  -4  -2       10.28        9.80      0.48 o
   0  -4  -2      968.33      966.94      8.50 o
   1  -4  -2       21.27       24.43      0.80 o
   2  -4  -2       87.45       90.15      1.45 o
   3  -4  -2       96.33       95.45      1.45 o
   4  -4  -2       10.18       10.61      0.48 o
   5  -4  -2      725.78      728.20      9.79 o
   6  -4  -2       65.02       69.11      2.09 o
   7  -4  -2       17.66       18.32      1.45 o
   8  -4  -2       25.28       22.82      1.77 o
  -7  -3  -2        5.97        5.63      1.45 o
  -6  -3  -2       13.06       12.70      2.09 o
  -5  -3  -2        2.89        3.38      1.45 <
  -4  -3  -2        2.11        1.61      0.64 <
  -3  -3  -2       46.65       48.21      1.61 o
  -2  -3  -2      201.96      215.75      3.37 o
  -1  -3  -2       42.00       39.21      0.96 o
   0  -3  -2      218.86      204.30      2.73 o
   1  -3  -2     2505.19     2555.63     19.29 o
   2  -3  -2      130.34      129.50      1.61 o
   3  -3  -2      219.53      212.69      2.41 o
   4  -3  -2       48.96       48.86      1.29 o
   5  -3  -2       17.75       19.13      0.96 o
   6  -3  -2       17.31       18.16      0.96 o
   7  -3  -2       62.78       59.14      2.57 o
   8  -3  -2        2.15        3.70      0.96 o
  -7  -2  -2        9.93       13.34      2.09 o
  -6  -2  -2      178.06      179.33      7.07 o
  -5  -2  -2       50.98       44.84      1.93 o
  -4  -2  -2       16.74       15.59      0.96 o
  -3  -2  -2       81.73       81.31      2.41 o
  -2  -2  -2       74.45       77.13      2.09 o
  -1  -2  -2       58.93       51.90      1.45 o
   0  -2  -2      114.19      104.74      1.93 o
   1  -2  -2        3.95        2.89      0.16 o
   2  -2  -2       28.74       28.93      0.48 o
   3  -2  -2      203.91      199.03      2.73 o
   4  -2  -2       20.82       19.77      0.80 o
   5  -2  -2       83.83       89.03      1.77 o
   6  -2  -2      203.21      192.81      3.53 o
   7  -2  -2        1.16        0.48      0.64 <
   8  -2  -2        5.59        8.52      1.29 o
  -8  -1  -2       44.39       56.09      4.50 o
  -7  -1  -2       34.06       41.30      3.54 o
  -6  -1  -2       12.57       13.66      1.13 o
  -5  -1  -2       42.19       40.98      1.45 o
  -4  -1  -2        1.43        2.25      0.48 o
  -3  -1  -2       12.19       13.18      0.64 o
  -2  -1  -2      216.47      211.83      2.57 o
  -1  -1  -2     1784.46     1738.64     19.12 o
   0  -1  -2      474.97      465.15      5.61 o
   1  -1  -2      537.29      547.63      4.65 o
   2  -1  -2      337.36      344.77      3.69 o
   3  -1  -2       24.17       30.37      0.96 o
   4  -1  -2      186.39      181.70      2.89 o
   5  -1  -2      122.51      124.21      2.25 o
   6  -1  -2        5.10        5.95      0.64 o
   7  -1  -2      114.01      107.51      3.54 o
   8  -1  -2        2.50        1.77      0.80 <
  -8   0  -2        8.48       11.41      2.25 o
  -7   0  -2       72.42       81.00      4.82 o
  -6   0  -2       26.02       26.52      1.45 o
  -5   0  -2      157.17      153.93      2.73 o
  -4   0  -2       14.93       14.63      0.96 o
  -3   0  -2       59.17       62.83      1.12 o
  -2   0  -2      699.17      695.24      6.73 o
  -1   0  -2      457.04      458.44      4.65 o
   0   0  -2     1460.34     1530.01     13.35 o
   1   0  -2     2882.87     2844.72     24.31 o
   2   0  -2      556.38      604.50      7.38 o
   3   0  -2      131.95      133.35      2.25 o
   4   0  -2      262.40      269.69      3.86 o
   5   0  -2      163.76      160.20      3.05 o
   6   0  -2      257.47      264.61      5.46 o
   7   0  -2       20.49       15.91      1.45 o
   8   0  -2       33.19       32.79      3.21 o
  -8   1  -2       40.38       47.89      2.89 o
  -7   1  -2       37.69       39.86      3.38 o
  -6   1  -2      119.46      119.56      3.37 o
  -5   1  -2       15.59       15.11      0.96 o
  -4   1  -2      197.76      212.70      2.41 o
  -3   1  -2     2437.73     2597.33     18.03 o
  -2   1  -2      502.47      509.22      4.01 o
  -1   1  -2     1627.44     1621.59     14.49 o
   0   1  -2     1781.72     1846.85     19.36 o
   1   1  -2      171.90      145.00      1.77 o
   2   1  -2      796.46      829.45      8.17 o
   3   1  -2       75.49       74.40      1.61 o
   4   1  -2      192.71      188.77      3.05 o
   5   1  -2      510.33      513.05      8.03 o
   6   1  -2      265.97      268.79      4.50 o
   7   1  -2      139.83      140.29      5.95 o
   8   1  -2        4.10        8.68      2.09 o
  -8   2  -2        4.30        4.18      0.96 o
  -7   2  -2        0.71        0.32      0.64 <
  -6   2  -2       13.84       15.75      0.96 o
  -5   2  -2        1.62        0.80      0.48 <
  -4   2  -2       92.06       96.90      1.61 o
  -3   2  -2      560.93      594.35      6.10 o
  -2   2  -2      927.98     1037.12      9.93 o
  -1   2  -2     1887.27     1776.26     19.43 o
   0   2  -2     1194.62     1246.50     11.34 o
   1   2  -2      957.15      997.38     11.20 o
   2   2  -2     2691.55     2856.53     25.32 o
   3   2  -2       65.63       60.10      1.45 o
   4   2  -2      172.91      175.61      3.05 o
   5   2  -2       75.35       76.33      3.70 o
   6   2  -2       36.20       36.97      1.77 o
   7   2  -2       84.24       85.18      4.66 o
   8   2  -2       14.82       12.86      2.09 o
  -8   3  -2       34.26       34.72      3.21 o
  -7   3  -2       51.40       49.98      3.38 o
  -6   3  -2       17.75       15.75      1.77 o
  -5   3  -2       30.20       32.30      1.13 o
  -4   3  -2        8.46        9.00      0.64 o
  -3   3  -2      117.98      133.36      4.18 o
  -2   3  -2       65.19       77.29      1.61 o
  -1   3  -2       88.29       79.21      1.93 o
   0   3  -2      170.90      154.04      2.57 o
   1   3  -2      148.12      144.90      2.09 o
   3   3  -2      538.16      594.27     12.04 o
   4   3  -2      171.12      178.67      3.86 o
   5   3  -2      283.52      288.05      8.03 o
   6   3  -2      135.07      129.20      5.46 o
   7   3  -2       24.36       24.59      2.57 o
   8   3  -2        4.51        2.57      1.29 <
  -8   4  -2       12.01       16.72      2.41 o
  -7   4  -2       65.62       67.34      4.02 o
  -6   4  -2       27.55       23.47      1.29 o
  -5   4  -2       28.15       26.52      1.13 o
  -4   4  -2       82.06       86.46      2.57 o
  -3   4  -2      238.83      222.32      4.34 o
  -2   4  -2      364.42      382.47      5.78 o
  -1   4  -2      517.10      533.45      7.22 o
   0   4  -2      137.85      118.25      2.57 o
   1   4  -2      150.35      150.70      2.25 o
   2   4  -2      178.78      184.44      4.50 o
   3   4  -2      199.51      200.18      6.11 o
   4   4  -2       20.72       21.70      1.93 o
   5   4  -2       10.61       15.43      1.77 o
   6   4  -2       26.45       26.36      2.57 o
   7   4  -2        1.00        0.96      1.13 <
  -7   5  -2       22.91       24.11      2.41 o
  -6   5  -2       79.75       74.73      4.02 o
  -5   5  -2       95.76       91.44      3.05 o
  -4   5  -2      130.77      135.14      3.54 o
  -3   5  -2       34.21       36.16      1.61 o
  -2   5  -2      331.07      316.39      5.46 o
  -1   5  -2       26.74       33.43      1.13 o
   0   5  -2      245.82      250.43      4.34 o
   1   5  -2      161.65      162.76      3.37 o
   2   5  -2       38.54       35.68      1.61 o
   3   5  -2       43.70       40.18      1.61 o
   4   5  -2      208.37      185.58      4.50 o
   5   5  -2       30.85       38.41      2.89 o
   6   5  -2       33.25       36.16      3.05 o
   7   5  -2       29.29       30.70      3.05 o
  -7   6  -2       22.95       22.98      2.57 o
  -6   6  -2        4.58        4.18      1.29 o
  -5   6  -2       20.29       25.07      1.61 o
  -4   6  -2      213.58      220.28      6.91 o
  -3   6  -2       57.77       57.05      2.25 o
  -2   6  -2      142.99      154.58      3.70 o
  -1   6  -2      268.65      275.02      4.18 o
   0   6  -2      310.01      311.94      5.30 o
   1   6  -2       73.97       71.99      2.25 o
   2   6  -2       66.64       72.00      2.25 o
   3   6  -2       41.15       46.77      1.93 o
   4   6  -2        2.20        3.54      0.64 o
   5   6  -2      166.74      169.53      6.59 o
   6   6  -2       18.83       23.47      2.57 o
   7   6  -2       14.95       14.30      2.09 o
  -7   7  -2        7.13        8.04      1.77 o
  -6   7  -2       24.42       22.02      2.57 o
  -4   7  -2        3.31        3.86      0.80 o
  -3   7  -2       12.69       11.09      1.13 o
  -2   7  -2       42.08       45.16      2.09 o
  -1   7  -2       14.09       14.79      1.13 o
   0   7  -2       45.78       45.32      1.93 o
   1   7  -2      812.60      843.54     11.56 o
   2   7  -2       12.45       12.86      1.13 o
   3   7  -2        2.88        2.89      0.64 o
   4   7  -2       31.45       26.84      1.93 o
   5   7  -2        3.90        9.16      1.29 o
   6   7  -2       15.01       15.75      2.41 o
  -4   8  -2        2.74        1.45      0.64 <
  -3   8  -2        8.45        5.63      0.96 o
  -2   8  -2       17.30       17.36      1.29 o
  -1   8  -2       93.37       97.55      3.05 o
   0   8  -2        5.85        6.11      0.80 o
   1   8  -2       17.25       16.72      1.29 o
   2   8  -2       42.18       42.27      2.09 o
   3   8  -2        1.10        2.09      1.29 <
   4   8  -2        0.18        1.77      1.29 <
  -4   9  -2       51.53       53.52      3.86 o
  -3   9  -2       19.82       19.93      1.61 o
  -2   9  -2       19.21       22.82      1.61 o
  -1   9  -2        6.53        9.32      1.13 o
   0   9  -2       47.40       46.29      2.25 o
   1   9  -2       17.43       14.79      1.29 o
   2   9  -2       10.13        8.36      1.61 o
   3   9  -2        1.19        3.38      1.45 <
  -3  10  -2       48.18       58.66      4.02 o
  -2  10  -2       16.36       22.66      1.77 o
  -1  10  -2        5.83        9.96      1.13 o
   0  10  -2       10.32       12.38      2.09 o
   1  10  -2        3.07        2.89      1.29 <
  -1 -10  -1       27.28       29.57      3.05 o
   0 -10  -1        0.30       -0.16      1.29 <
   1 -10  -1        0.49       -0.32      0.96 <
   2 -10  -1       11.37       14.63      2.09 o
   3 -10  -1       57.27       60.91      3.70 o
  -2  -9  -1       10.39       12.38      1.45 o
  -1  -9  -1        2.83        2.57      1.13 <
   0  -9  -1        7.43        6.59      1.45 o
   1  -9  -1        9.84        9.96      1.61 o
   2  -9  -1       16.75       15.91      1.93 o
   3  -9  -1       17.73       18.48      1.29 o
   4  -9  -1      105.33      102.85      4.66 o
  -3  -8  -1       29.44       31.34      3.05 o
  -2  -8  -1        9.27       12.86      1.93 o
  -1  -8  -1       41.52       39.38      3.05 o
   0  -8  -1        9.20        8.20      1.45 o
   1  -8  -1       63.24       61.23      3.37 o
   2  -8  -1       32.44       30.86      2.41 o
   3  -8  -1        8.67        7.07      0.80 o
   4  -8  -1       16.98       19.93      1.29 o
   5  -8  -1       16.77       17.04      1.77 o
   6  -8  -1        0.04        0.16      0.80 <
  -4  -7  -1       83.75       78.43      4.82 o
  -3  -7  -1       84.65       88.07      4.82 o
  -2  -7  -1      124.69      126.47      5.46 o
  -1  -7  -1      431.16      432.07      6.91 o
   0  -7  -1        1.18        0.48      0.48 <
   1  -7  -1       46.40       45.00      1.93 o
   2  -7  -1       63.13       61.71      3.05 o
   3  -7  -1      121.27      116.51      3.05 o
   4  -7  -1       73.27       73.77      1.93 o
   5  -7  -1       25.52       30.05      1.61 o
   6  -7  -1        6.47        7.88      0.96 o
   7  -7  -1        4.72        6.43      1.77 o
  -5  -6  -1      132.97      129.85      6.43 o
  -4  -6  -1       29.92       40.34      3.38 o
  -3  -6  -1      154.48      160.21      6.27 o
  -2  -6  -1        5.09        8.20      1.61 o
  -1  -6  -1      215.53      210.47      3.37 o
   0  -6  -1      189.99      185.73      4.02 o
   1  -6  -1       94.61       92.56      2.09 o
   2  -6  -1      135.91      143.33      2.73 o
   3  -6  -1      240.33      240.51      3.70 o
   4  -6  -1       54.11       57.05      1.61 o
   5  -6  -1       94.45       98.99      2.25 o
   6  -6  -1        4.10        4.66      0.64 o
   7  -6  -1       11.89       14.30      1.29 o
  -6  -5  -1        6.77        6.91      1.77 o
  -5  -5  -1       21.50       27.48      2.89 o
  -4  -5  -1      296.06      278.90      8.84 o
  -3  -5  -1      106.30      106.22      4.82 o
  -2  -5  -1       23.97       22.34      1.45 o
  -1  -5  -1       24.73       25.71      0.80 o
   0  -5  -1        3.23        2.73      0.32 o
   1  -5  -1      277.38      296.99      4.02 o
   2  -5  -1      201.90      187.65      2.41 o
   3  -5  -1      201.82      203.72      2.25 o
   4  -5  -1      627.03      631.76      6.10 o
   5  -5  -1       14.47       12.86      0.80 o
   6  -5  -1        5.56        7.55      0.96 o
   7  -5  -1        9.43        9.00      0.96 o
  -7  -4  -1        6.62        6.75      1.61 o
  -6  -4  -1        8.73        9.32      1.77 o
  -5  -4  -1       12.10       16.39      2.09 o
  -4  -4  -1       33.37       29.25      2.57 o
  -3  -4  -1       81.59       86.94      2.09 o
  -2  -4  -1       86.05       85.17      1.77 o
  -1  -4  -1       12.10       11.25      0.64 o
   0  -4  -1      150.60      169.01      2.25 o
   1  -4  -1      106.14      105.40      1.61 o
   2  -4  -1      148.36      154.88      2.09 o
   3  -4  -1      403.55      381.21      3.53 o
   4  -4  -1       67.04       70.07      1.29 o
   5  -4  -1      206.67      205.50      3.53 o
   6  -4  -1      164.52      154.10      3.05 o
   7  -4  -1       17.52       17.20      1.45 o
   8  -4  -1        4.09        3.05      1.45 <
  -7  -3  -1        6.71        9.96      1.93 o
  -6  -3  -1       68.65       70.55      4.34 o
  -5  -3  -1      265.94      277.30      8.68 o
  -4  -3  -1      179.69      198.91      4.34 o
  -3  -3  -1      530.23      589.65      7.06 o
  -2  -3  -1      247.41      265.02      3.69 o
  -1  -3  -1       61.76       55.44      0.96 o
   0  -3  -1      369.45      402.06      3.85 o
   1  -3  -1      378.09      408.65      3.85 o
   2  -3  -1      187.06      231.63      2.57 o
   3  -3  -1      118.45      123.72      1.93 o
   4  -3  -1      205.29      213.19      2.89 o
   5  -3  -1       15.63       15.11      0.96 o
   6  -3  -1       32.16       31.50      1.29 o
   7  -3  -1        0.27        0.64      0.64 <
   8  -3  -1       17.65       19.45      1.61 o
  -8  -2  -1        1.38        2.73      1.45 <
  -7  -2  -1       20.06       23.47      2.73 o
  -6  -2  -1       20.68       22.66      1.61 o
  -5  -2  -1       58.80       55.77      2.25 o
  -4  -2  -1      119.76      120.03      2.09 o
  -3  -2  -1       29.76       31.82      1.12 o
  -2  -2  -1     2099.41     2264.68     25.53 o
  -1  -2  -1       70.28       61.70      1.45 o
   0  -2  -1       48.86       46.60      0.96 o
   1  -2  -1     1243.87     1157.40     10.54 o
   2  -2  -1      119.25      131.73      1.61 o
   3  -2  -1      963.80     1009.45      9.62 o
   4  -2  -1      142.73      140.27      1.93 o
   5  -2  -1      122.89      126.14      1.93 o
   6  -2  -1       42.12       40.18      1.45 o
   7  -2  -1       50.78       45.32      2.25 o
   8  -2  -1        2.78        1.45      0.96 <
  -8  -1  -1       37.49       37.13      3.70 o
  -7  -1  -1       11.51       11.89      1.93 o
  -6  -1  -1      188.27      199.08      4.50 o
  -5  -1  -1      566.19      559.56      6.90 o
  -4  -1  -1      125.04      111.19      1.93 o
  -3  -1  -1      103.54      100.58      1.93 o
  -2  -1  -1       93.74       93.51      1.93 o
  -1  -1  -1     2199.70     2048.94     22.19 o
   0  -1  -1      111.79      105.98      1.61 o
   1  -1  -1     1079.91     1117.75      9.89 o
   2  -1  -1     1857.40     1860.96     16.41 o
   3  -1  -1     1701.83     1895.22     17.26 o
   4  -1  -1      226.71      239.99      3.05 o
   5  -1  -1       89.17       88.54      1.77 o
   6  -1  -1       62.36       64.12      1.93 o
   7  -1  -1       13.56       13.02      1.29 o
   8  -1  -1       40.03       42.91      3.54 o
  -8   0  -1        1.12        2.25      1.29 <
  -7   0  -1      112.88      107.83      5.46 o
  -6   0  -1       95.96      100.60      2.89 o
  -5   0  -1      121.56      114.89      2.25 o
  -4   0  -1      192.20      181.86      3.37 o
  -3   0  -1      491.31      484.79      5.14 o
  -2   0  -1      412.84      399.26      3.53 o
  -1   0  -1      438.32      388.02      3.68 o
   1   0  -1      414.35      423.27      7.21 o
   2   0  -1     1883.19     1846.32     16.40 o
   3   0  -1     1082.23     1124.42     10.89 o
   4   0  -1      254.47      258.45      3.69 o
   5   0  -1       30.78       29.41      1.13 o
   6   0  -1       61.93       63.48      1.93 o
   7   0  -1       29.85       31.02      2.89 o
   8   0  -1        2.53        4.66      1.61 <
  -9   1  -1       15.93       17.36      2.73 o
  -8   1  -1       27.93       33.27      3.38 o
  -7   1  -1       52.53       50.46      3.70 o
  -6   1  -1        3.25        4.02      0.48 o
  -5   1  -1      105.47      108.31      2.41 o
  -4   1  -1      327.67      330.03      3.85 o
  -3   1  -1      110.29      103.63      1.45 o
  -2   1  -1     2662.15     2695.05     23.48 o
  -1   1  -1      115.94      102.29      2.41 o
   0   1  -1       85.74       85.91      1.93 o
   1   1  -1     1687.77     1592.30     17.15 o
   2   1  -1      407.42      413.44      4.49 o
   3   1  -1      105.24       92.87      1.77 o
   4   1  -1      147.33      144.44      2.73 o
   5   1  -1      198.62      203.73      3.37 o
   6   1  -1       40.50       40.82      1.93 o
   7   1  -1        6.54        7.55      1.61 o
   8   1  -1       64.15       77.14      4.82 o
  -9   2  -1        7.05        8.04      1.93 o
  -8   2  -1       20.36       19.45      1.77 o
  -7   2  -1       20.54       18.64      1.61 o
  -6   2  -1      231.46      213.37      3.86 o
  -5   2  -1      111.89      110.23      2.41 o
  -4   2  -1       37.35       34.23      1.29 o
  -3   2  -1      732.46      748.08      8.98 o
  -2   2  -1      390.59      395.71      4.97 o
  -1   2  -1       76.04       70.69      1.45 o
   0   2  -1      330.30      335.40      4.33 o
   1   2  -1       41.70       44.51      1.61 o
   2   2  -1      287.95      311.64      6.42 o
   3   2  -1      182.06      165.63      3.37 o
   4   2  -1      168.66      157.30      3.53 o
   5   2  -1      218.76      214.49      4.18 o
   6   2  -1       54.30       51.59      2.09 o
   7   2  -1        0.27        0.48      1.13 <
   8   2  -1        1.68        1.29      1.29 <
  -8   3  -1       10.59       12.38      2.09 o
  -7   3  -1       59.54       49.66      3.54 o
  -6   3  -1        4.20        6.59      1.29 o
  -5   3  -1       87.28       82.44      2.25 o
  -4   3  -1       62.52       58.66      1.45 o
  -3   3  -1      197.90      195.33      3.21 o
  -2   3  -1      359.22      328.92      4.98 o
  -1   3  -1     3037.01     3238.10     34.76 o
   0   3  -1      967.08      987.71     11.53 o
   1   3  -1       13.39       11.57      0.64 o
   3   3  -1       23.59       20.73      1.29 o
   4   3  -1       76.08       76.49      3.54 o
   5   3  -1       30.92       31.98      1.45 o
   6   3  -1       71.53       72.16      4.02 o
   7   3  -1        0.02       -0.48      1.13 <
  -8   4  -1        0.68        0.32      0.96 <
  -7   4  -1        0.76        0.16      0.96 <
  -6   4  -1      118.44      117.47      4.98 o
  -5   4  -1      917.56      901.86     11.71 o
  -4   4  -1      263.68      262.49      4.98 o
  -3   4  -1      322.34      299.36      5.14 o
  -2   4  -1       71.99       78.10      2.09 o
  -1   4  -1      215.97      235.79      3.21 o
   0   4  -1     1953.14     2095.13     23.01 o
   1   4  -1        1.77        1.77      0.32 o
   2   4  -1       44.81       50.46      1.61 o
   3   4  -1       67.70       71.35      1.77 o
   4   4  -1       32.69       36.48      2.57 o
   5   4  -1        0.19        1.13      0.96 <
   6   4  -1       39.66       37.45      3.05 o
   7   4  -1       12.24        9.80      1.77 o
  -7   5  -1        1.08        0.80      0.96 <
  -6   5  -1       42.52       41.46      3.05 o
  -5   5  -1       26.77       27.80      2.25 o
  -4   5  -1      834.18      808.99     11.55 o
  -3   5  -1      146.02      139.95      3.37 o
  -2   5  -1       47.31       47.57      1.77 o
  -1   5  -1      424.90      449.89      6.74 o
   0   5  -1      532.20      557.01      6.42 o
   1   5  -1      239.77      256.06      3.69 o
   2   5  -1      200.39      197.94      3.86 o
   3   5  -1       72.61       73.44      2.25 o
   4   5  -1      236.70      210.47      4.02 o
   5   5  -1       17.55       15.11      1.93 o
   6   5  -1        6.30        5.30      1.29 o
   7   5  -1        4.62        3.86      1.45 <
  -7   6  -1        8.69        7.71      1.61 o
  -6   6  -1       33.20       29.41      2.57 o
  -5   6  -1      186.91      185.27      6.59 o
  -4   6  -1      443.40      441.52      7.71 o
  -3   6  -1      290.29      278.55      5.46 o
  -2   6  -1       49.39       50.62      1.93 o
  -1   6  -1        1.11        0.80      0.48 <
   0   6  -1      135.51      133.37      2.57 o
   1   6  -1      308.01      315.00      5.46 o
   2   6  -1       89.42       89.67      2.57 o
   3   6  -1      201.79      199.40      4.34 o
   4   6  -1        0.04       -0.32      0.96 <
   5   6  -1       21.80       20.41      2.41 o
   6   6  -1        3.10        4.66      1.45 o
  -7   7  -1        3.76        5.63      1.61 o
  -6   7  -1       18.55       17.20      2.09 o
  -4   7  -1       11.88       11.73      1.61 o
  -3   7  -1      198.78      197.31      4.66 o
  -2   7  -1       72.88       74.25      2.57 o
  -1   7  -1        2.74        3.38      0.64 o
   0   7  -1       27.15       29.57      1.61 o
   1   7  -1       36.21       38.25      1.77 o
   2   7  -1       68.16       66.69      2.41 o
   3   7  -1      123.04      111.85      5.79 o
   4   7  -1       60.90       57.21      3.05 o
   5   7  -1       23.07       27.64      2.89 o
   6   7  -1        2.20        5.79      1.77 o
  -4   8  -1      112.53      117.96      5.46 o
  -3   8  -1       60.14       70.55      4.02 o
  -2   8  -1       14.00       13.02      1.13 o
  -1   8  -1       62.54       57.86      2.41 o
   0   8  -1        3.50        2.09      0.64 o
   1   8  -1        6.55        6.11      0.80 o
   2   8  -1      146.11      158.12      7.07 o
   3   8  -1       23.43       21.86      2.73 o
   4   8  -1        9.00        8.52      1.93 o
   5   8  -1        0.17        0.16      0.96 <
  -4   9  -1       27.74       32.14      2.89 o
  -3   9  -1       42.98       47.73      3.54 o
  -2   9  -1       38.42       36.64      3.05 o
  -1   9  -1        7.29        6.75      1.45 o
   0   9  -1        1.19        2.09      1.13 <
   1   9  -1       37.47       42.27      3.54 o
   2   9  -1       17.12       19.45      2.57 o
   3   9  -1        2.29        1.93      1.29 <
  -3  10  -1       29.73       35.36      3.21 o
  -2  10  -1       18.94       23.47      2.73 o
  -1  10  -1        4.29        5.95      1.45 o
   0  10  -1       20.33       25.23      2.89 o
   1  10  -1       20.78       27.48      3.21 o
   2 -11   0       12.93       14.47      2.09 o
  -1 -10   0        7.56        9.80      2.09 o
   0 -10   0      128.95      141.26      6.43 o
   1 -10   0        4.58        5.79      1.61 o
   2 -10   0        7.83       11.73      1.77 o
   3 -10   0        5.26        5.14      1.45 o
   4 -10   0        0.29        0.48      0.96 <
  -2  -9   0       20.38       15.91      2.25 o
  -1  -9   0       70.90       70.87      4.34 o
   0  -9   0       16.61       16.55      2.09 o
   1  -9   0       50.03       55.29      3.54 o
   2  -9   0        6.99       10.61      1.61 o
   3  -9   0        5.88        5.95      0.80 o
   4  -9   0        4.50        6.59      1.45 o
   5  -9   0       17.62       20.09      2.09 o
   6  -9   0        0.60        0.00      0.80 <
  -4  -8   0       14.01       16.23      2.57 o
  -3  -8   0        3.06        4.02      1.45 <
  -2  -8   0       90.84       87.91      4.82 o
  -1  -8   0       43.54       48.38      3.38 o
   0  -8   0       42.41       42.27      1.93 o
   1  -8   0       51.40       42.59      2.89 o
   2  -8   0       27.41       25.55      2.25 o
   3  -8   0       21.10       14.95      1.13 o
   4  -8   0       12.88       12.21      0.96 o
   5  -8   0        1.53        2.89      0.96 <
   6  -8   0       41.98       44.20      2.41 o
  -5  -7   0       13.83       16.23      2.57 o
  -4  -7   0        1.26        3.05      1.13 <
  -3  -7   0       86.80       91.28      3.37 o
  -2  -7   0       29.97       32.14      2.73 o
  -1  -7   0      548.79      560.46     13.01 o
   0  -7   0      162.99      163.41      3.05 o
   1  -7   0       54.85       52.71      1.61 o
   2  -7   0       38.50       29.25      2.09 o
   3  -7   0       12.11       10.93      0.80 o
   4  -7   0        2.89        3.21      0.48 o
   5  -7   0       68.27       66.70      2.25 o
   6  -7   0       20.45       19.45      1.45 o
   7  -7   0       27.54       27.97      1.93 o
  -5  -6   0       76.81       78.11      4.82 o
  -4  -6   0      184.62      172.58      6.91 o
  -3  -6   0       23.55       19.29      1.61 o
  -2  -6   0      598.19      576.43     12.36 o
  -1  -6   0       93.60       82.28      2.57 o
   0  -6   0       51.40       51.75      1.61 o
   1  -6   0      125.70      130.64      2.57 o
   2  -6   0        5.80        6.27      0.64 o
   3  -6   0       17.72       18.32      0.80 o
   4  -6   0      416.69      420.34      5.14 o
   5  -6   0       62.24       61.55      1.77 o
   6  -6   0      168.52      177.08      3.37 o
   7  -6   0        7.33        6.11      0.96 o
   8  -6   0       49.03       47.57      3.38 o
  -6  -5   0       44.59       44.04      3.70 o
  -5  -5   0      139.12      149.45      6.43 o
  -4  -5   0        8.07        5.95      1.45 o
  -3  -5   0        6.63        2.73      0.80 o
  -2  -5   0      282.07      271.64      4.98 o
  -1  -5   0      283.32      282.54      3.37 o
   0  -5   0      147.42      147.01      2.09 o
   1  -5   0      676.00      700.92      7.70 o
   2  -5   0      226.47      222.49      2.89 o
   3  -5   0      177.35      193.93      2.25 o
   4  -5   0      112.93      110.88      1.77 o
   5  -5   0       82.59       83.25      1.77 o
   6  -5   0       97.46       99.31      2.89 o
   7  -5   0       55.27       57.21      3.86 o
   8  -5   0        2.49        2.57      1.13 <
  -7  -4   0       23.83       26.68      3.05 o
  -6  -4   0       87.81       86.94      5.14 o
  -5  -4   0       56.29       56.25      3.70 o
  -4  -4   0       92.48       88.39      4.34 o
  -3  -4   0       39.09       34.23      1.29 o
  -2  -4   0       19.04       18.96      0.96 o
  -1  -4   0        0.56        0.80      0.32 <
   0  -4   0       51.35       51.26      1.12 o
   1  -4   0      310.72      320.84      3.37 o
   2  -4   0     1650.28     1717.98     13.60 o
   3  -4   0       66.97       70.07      1.29 o
   4  -4   0      494.58      492.13      4.50 o
   5  -4   0       19.73       19.93      0.96 o
   6  -4   0       57.85       63.80      2.25 o
   7  -4   0       43.81       41.79      1.93 o
   8  -4   0       13.08       15.59      2.25 o
  -7  -3   0        7.14        7.07      1.77 o
  -6  -3   0       24.41       20.73      2.41 o
  -4  -3   0        8.65        6.91      0.64 o
  -3  -3   0       74.34       73.12      1.77 o
  -2  -3   0      189.18      180.40      2.89 o
  -1  -3   0       43.94       45.64      1.12 o
   0  -3   0       18.25       15.59      0.48 o
   1  -3   0     1191.94     1212.43      9.76 o
   2  -3   0       35.94       31.50      0.80 o
   3  -3   0       25.20       27.00      0.64 o
   4  -3   0        4.55        5.30      0.48 o
   5  -3   0       98.10      107.18      2.25 o
   6  -3   0       23.36       23.95      1.45 o
   7  -3   0       90.95       86.30      2.89 o
   8  -3   0       25.12       26.52      2.89 o
  -8  -2   0        7.14        6.59      1.77 o
  -7  -2   0       49.67       45.32      3.86 o
  -6  -2   0      457.73      466.12      8.03 o
  -5  -2   0      215.82      214.33      4.50 o
  -4  -2   0        0.42        0.96      0.32 o
  -3  -2   0      156.17      151.82      2.57 o
  -2  -2   0      205.42      225.01      3.05 o
  -1  -2   0     1403.68     1354.46     12.29 o
   0  -2   0     2781.87     2845.66     24.32 o
   1  -2   0     2177.97     2065.32     18.09 o
   2  -2   0      436.35      424.16      3.69 o
   3  -2   0      596.59      614.91      6.42 o
   4  -2   0       88.93       79.54      1.29 o
   5  -2   0       28.91       30.38      1.13 o
   6  -2   0       33.94       36.00      1.77 o
   7  -2   0        0.70        1.93      1.13 <
   8  -2   0        4.02        4.18      1.45 <
  -8  -1   0        8.25        7.88      1.77 o
  -7  -1   0      111.13      100.92      5.62 o
  -6  -1   0       34.57       35.04      1.77 o
  -5  -1   0     1531.01     1515.57     15.07 o
  -4  -1   0       13.64       13.18      0.64 o
  -3  -1   0       44.49       47.89      1.61 o
  -2  -1   0       10.29       13.50      1.13 o
  -1  -1   0     3965.53     3829.97     58.02 o
   1  -1   0     1731.98     1720.91     18.20 o
   2  -1   0       32.33       36.96      0.80 o
   3  -1   0      129.76      126.11      1.77 o
   4  -1   0     1492.16     1629.65     13.45 o
   5  -1   0      227.41      226.20      3.21 o
   6  -1   0      173.56      169.84      4.02 o
   7  -1   0       54.67       53.04      3.70 o
   8  -1   0        4.34        3.21      1.29 <
  -9   0   0       18.46       17.20      2.89 o
  -8   0   0       25.17       24.75      3.05 o
  -7   0   0       48.98       53.36      3.86 o
  -6   0   0      203.14      209.04      4.34 o
  -5   0   0       30.25       32.95      1.13 o
  -4   0   0       29.33       22.98      1.77 o
  -3   0   0      207.44      216.99      3.53 o
  -2   0   0       15.54       13.02      0.64 o
  -1   0   0      117.45      141.27      2.73 o
   1   0   0      117.75      143.03      1.93 o
   2   0   0       15.69       14.30      0.48 o
   3   0   0      207.59      211.05      2.57 o
   4   0   0       28.69       23.30      0.80 o
   5   0   0       28.90       29.73      1.29 o
   6   0   0      204.81      207.43      4.50 o
   7   0   0       49.79       55.77      3.86 o
   8   0   0       24.68       25.23      2.89 o
  -9   1   0        0.20        2.09      0.96 <
  -8   1   0        4.21        3.21      1.45 <
  -7   1   0       54.89       54.48      3.70 o
  -6   1   0      172.72      170.48      3.05 o
  -5   1   0      228.05      227.81      3.21 o
  -4   1   0     1493.39     1613.00     18.74 o
  -3   1   0      130.13      127.24      2.41 o
  -2   1   0       33.28       37.44      0.64 o
  -1   1   0     1731.23     1702.85     18.36 o
   1   1   0     3960.64     3972.50     58.01 o
   2   1   0       11.25       14.46      1.13 o
   3   1   0       44.72       45.96      1.12 o
   4   1   0       13.15       13.02      0.64 o
   5   1   0     1530.67     1524.07     18.27 o
   6   1   0       36.28       38.73      1.93 o
   7   1   0      111.78      111.21      5.46 o
   8   1   0        8.32        9.96      1.93 o
  -8   2   0        3.96        6.59      1.13 o
  -7   2   0        0.49        1.61      0.80 <
  -6   2   0       35.11       37.93      1.45 o
  -5   2   0       30.36       32.14      1.61 o
  -4   2   0       89.39       78.26      1.45 o
  -3   2   0      597.42      615.23      7.22 o
  -2   2   0      441.94      428.50      3.85 o
  -1   2   0     2172.74     2064.45     18.09 o
   0   2   0     2775.60     2784.57     41.85 o
   1   2   0     1404.19     1395.32     14.68 o
   2   2   0      208.42      237.86      5.46 o
   3   2   0      156.72      153.43      4.66 o
   4   2   0        0.34        0.32      0.32 <
   5   2   0      218.12      210.15      4.18 o
   6   2   0      457.37      489.25     12.21 o
   7   2   0       50.02       50.95      3.70 o
   8   2   0        6.79        6.43      1.93 o
  -8   3   0       25.16       22.50      2.73 o
  -7   3   0       91.68       83.57      4.50 o
  -6   3   0       24.10       23.30      1.45 o
  -5   3   0       98.03      101.56      4.18 o
  -4   3   0        4.35        4.34      0.32 o
  -3   3   0       25.41       28.29      0.80 o
  -2   3   0       36.16       31.82      0.96 o
  -1   3   0     1198.63     1211.35      9.76 o
   0   3   0       16.82       15.27      0.80 o
   1   3   0       41.72       44.84      1.29 o
   2   3   0      188.43      182.16      3.21 o
   3   3   0       74.75       72.80      1.77 o
   4   3   0        8.61        7.71      0.80 o
   5   3   0      262.60      243.88      4.50 o
   6   3   0       25.86       22.98      2.41 o
   7   3   0        6.86        8.52      1.77 o
  -8   4   0       12.89       14.95      2.25 o
  -7   4   0       44.26       38.41      3.05 o
  -6   4   0       59.82       61.39      2.25 o
  -5   4   0       20.50       20.73      1.93 o
  -4   4   0      493.36      472.22     10.76 o
  -3   4   0       67.47       72.96      1.93 o
  -2   4   0     1652.41     1682.32     15.84 o
  -1   4   0      304.49      301.88      3.85 o
   0   4   0       52.10       49.66      1.29 o
   1   4   0        0.71        1.61      0.48 o
   2   4   0       20.26       19.93      0.80 o
   3   4   0       39.11       34.71      2.41 o
   4   4   0       93.33       95.78      4.34 o
   5   4   0       57.14       57.37      3.54 o
   6   4   0       87.31       82.28      4.66 o
   7   4   0       23.29       24.91      2.73 o
  -7   5   0       55.60       55.93      3.86 o
  -6   5   0       98.35      101.89      4.82 o
  -5   5   0       81.36       78.91      3.86 o
  -4   5   0      112.64      103.16      4.34 o
  -3   5   0      177.70      192.96      5.78 o
  -2   5   0      226.16      216.39      4.18 o
  -1   5   0      676.80      702.85      9.31 o
   0   5   0      148.11      146.85      3.05 o
   1   5   0      281.73      282.22      4.02 o
   2   5   0      281.47      260.23      4.18 o
   4   5   0        7.76        5.95      1.45 o
   5   5   0      140.24      156.84      6.27 o
   6   5   0       44.39       42.11      3.38 o
   7   5   0        3.83        3.54      1.45 <
  -7   6   0        7.76        7.88      1.61 o
  -6   6   0      169.15      170.49      6.59 o
  -5   6   0       62.56       60.43      3.54 o
  -4   6   0      415.64      420.34     10.44 o
  -3   6   0       17.75       17.20      1.77 o
  -2   6   0        5.24        4.50      1.13 o
  -1   6   0      125.56      127.59      2.57 o
   0   6   0       49.77       51.43      1.61 o
   1   6   0       96.71       91.76      2.89 o
   2   6   0      597.22      559.09     14.13 o
   3   6   0       23.44       13.98      2.09 o
   4   6   0      185.02      184.15      7.23 o
   5   6   0       76.63       75.86      4.66 o
   6   6   0       35.51       45.32      3.70 o
  -7   7   0       27.66       29.09      2.89 o
  -6   7   0       20.42       19.77      2.41 o
  -3   7   0       12.11        9.32      1.45 o
  -2   7   0       38.78       31.66      2.57 o
  -1   7   0       54.65       54.96      3.21 o
   0   7   0      163.98      174.18      6.27 o
   1   7   0      547.03      567.04     13.81 o
   2   7   0       30.54       31.66      3.05 o
   3   7   0       86.65       81.00      5.14 o
   4   7   0        1.28        4.02      1.13 o
   5   7   0       13.45       12.86      2.25 o
   6   7   0       17.64       17.52      2.57 o
  -4   8   0       12.94       10.93      1.77 o
  -3   8   0       21.17       16.55      2.09 o
  -2   8   0       27.06       24.27      2.41 o
  -1   8   0       52.18       47.73      3.37 o
   0   8   0       42.38       48.54      3.38 o
   1   8   0       43.56       45.64      3.70 o
   2   8   0       90.62       81.96      5.30 o
   3   8   0        3.03        4.34      1.61 <
   4   8   0       13.93       12.54      2.41 o
  -5   9   0       17.70       20.41      2.57 o
  -4   9   0        4.54        5.14      1.45 o
  -3   9   0        5.85        7.07      1.61 o
  -2   9   0        7.27        9.96      1.77 o
  -1   9   0       50.18       55.13      3.86 o
   0   9   0       16.65       16.88      2.25 o
   1   9   0       70.81       76.34      5.14 o
   2   9   0       20.14       16.55      2.57 o
  -3  10   0        5.24        5.14      1.45 o
  -2  10   0        8.04        9.96      1.77 o
  -1  10   0        4.87        3.21      1.13 <
   0  10   0      129.00      160.38      7.55 o
   2 -11   1       38.67       41.47      3.54 o
   3 -11   1       10.32       10.29      1.77 o
  -1 -10   1       20.72       24.27      2.89 o
   0 -10   1       20.36       22.98      2.57 o
   1 -10   1        4.30        4.50      1.45 o
   2 -10   1       18.94       20.73      2.41 o
   3 -10   1       29.86       33.27      2.89 o
   4 -10   1       28.58       30.38      2.89 o
   5 -10   1       11.81       10.45      1.77 o
  -3  -9   1        2.66        4.02      1.61 <
  -2  -9   1       17.11       17.04      2.41 o
  -1  -9   1       37.52       35.84      3.05 o
   0  -9   1        1.25        1.77      1.13 <
   1  -9   1        7.37        5.79      1.45 o
   2  -9   1       38.23       35.36      2.89 o
   3  -9   1       43.28       47.25      2.09 o
   4  -9   1       27.96       29.57      2.57 o
   5  -9   1       31.27       35.20      2.09 o
   6  -9   1       19.77       18.32      1.61 o
  -4  -8   1        9.23        9.00      1.93 o
  -3  -8   1       23.59       22.18      2.57 o
  -2  -8   1      145.79      154.43      6.43 o
  -1  -8   1        6.96        6.59      1.45 o
   0  -8   1        3.47        3.21      0.64 o
   1  -8   1       62.42       59.14      2.25 o
   2  -8   1       14.54       12.86      1.61 o
   3  -8   1       59.56       68.46      2.41 o
   4  -8   1      113.18      113.78      3.05 o
   5  -8   1        7.24        7.71      0.96 o
   6  -8   1        4.64        5.95      0.96 o
   7  -8   1        0.31       -0.16      0.64 <
  -5  -7   1       23.27       27.32      3.05 o
  -4  -7   1       61.21       59.79      4.18 o
  -3  -7   1      122.44      109.92      5.30 o
  -2  -7   1       69.35       65.57      2.57 o
  -1  -7   1       34.98       33.91      1.77 o
   0  -7   1       27.24       26.84      1.13 o
   1  -7   1        2.88        3.05      0.64 o
   2  -7   1       72.59       71.84      2.41 o
   3  -7   1      198.91      193.45      3.21 o
   4  -7   1       12.77       12.86      0.80 o
   5  -7   1       53.16       53.52      2.25 o
   6  -7   1       18.23       19.77      1.61 o
   7  -7   1        3.73        4.50      0.80 o
  -6  -6   1        3.09        3.70      1.45 <
  -5  -6   1       22.30       23.63      2.73 o
  -4  -6   1        0.03        0.96      1.13 <
  -3  -6   1      201.17      196.67      6.75 o
  -2  -6   1       88.16       82.28      2.73 o
  -1  -6   1      309.54      302.64      5.46 o
   0  -6   1      135.14      135.30      2.57 o
   1  -6   1        1.21        1.13      0.48 <
   2  -6   1       49.73       50.46      1.45 o
   3  -6   1      291.21      279.04      3.86 o
   4  -6   1      441.49      446.82      5.30 o
   5  -6   1      187.96      190.25      3.37 o
   6  -6   1       33.20       32.14      1.77 o
   7  -6   1        8.71       10.77      1.29 o
  -6  -5   1        6.33        5.63      1.77 o
  -5  -5   1       17.61       18.97      2.41 o
  -4  -5   1      237.98      222.85      7.39 o
  -3  -5   1       71.69       69.10      2.41 o
  -2  -5   1      199.08      189.42      4.18 o
  -1  -5   1      238.59      241.28      3.69 o
   0  -5   1      532.23      567.12      5.46 o
   1  -5   1      424.47      452.94      5.46 o
   2  -5   1       47.54       45.80      1.12 o
   3  -5   1      146.52      141.88      1.77 o
   4  -5   1      836.38      822.95      6.58 o
   5  -5   1       25.58       24.91      1.29 o
   6  -5   1       42.59       42.43      1.77 o
   7  -5   1        1.06        0.80      0.80 <
   8  -5   1       16.70       17.84      2.41 o
  -7  -4   1       12.09       11.25      2.09 o
  -6  -4   1       39.76       38.73      3.38 o
  -5  -4   1        0.17        1.29      0.96 <
  -4  -4   1       30.88       32.95      1.77 o
  -3  -4   1       66.61       69.75      1.61 o
  -2  -4   1       46.63       53.68      1.29 o
  -1  -4   1        2.20        2.25      0.32 o
   0  -4   1     1953.88     2078.52     14.54 o
   1  -4   1      216.81      237.40      2.73 o
   2  -4   1       69.64       73.92      1.29 o
   3  -4   1      322.56      301.29      3.21 o
   4  -4   1      261.55      257.02      2.57 o
   5  -4   1      917.75      905.55      9.63 o
   6  -4   1      119.08      121.97      3.21 o
   7  -4   1        0.77        1.45      1.13 <
   8  -4   1        0.74        1.13      1.29 <
  -8  -3   1        9.59       13.34      2.41 o
  -7  -3   1        0.02        1.45      1.13 <
  -6  -3   1       71.52       72.80      4.50 o
  -5  -3   1       31.29       33.27      2.73 o
  -4  -3   1       74.76       76.66      2.09 o
  -3  -3   1       24.07       22.50      1.29 o
  -2  -3   1       72.26       83.56      2.09 o
  -1  -3   1       12.82       10.45      0.48 o
   0  -3   1      967.06      994.59      9.28 o
   1  -3   1     3035.19     3218.54     28.26 o
   2  -3   1      359.23      328.92      3.21 o
   3  -3   1      200.23      192.60      2.09 o
   4  -3   1       62.47       59.30      1.29 o
   5  -3   1       85.89       83.56      1.93 o
   6  -3   1        4.19        6.75      1.29 o
   7  -3   1       59.50       54.64      3.70 o
   8  -3   1       10.55        7.23      1.77 o
  -8  -2   1        1.68        1.93      1.45 <
  -7  -2   1        0.32       -0.64      1.13 <
  -6  -2   1       54.42       51.11      2.25 o
  -5  -2   1      216.81      214.97      4.66 o
  -4  -2   1      166.26      158.26      2.89 o
  -3  -2   1      184.15      164.98      3.37 o
  -2  -2   1      295.10      310.52      4.66 o
  -1  -2   1       43.55       44.35      1.12 o
   0  -2   1      329.16      340.05      4.17 o
   1  -2   1       77.24       68.76      1.45 o
   2  -2   1      385.98      383.18      4.01 o
   3  -2   1      732.56      744.24      6.57 o
   4  -2   1       37.33       36.16      0.96 o
   5  -2   1      111.60      113.29      2.57 o
   6  -2   1      231.97      222.20      7.07 o
   7  -2   1       20.64       18.16      2.25 o
   8  -2   1       20.45       19.29      2.57 o
  -8  -1   1       64.26       47.09      4.34 o
  -7  -1   1        6.53        6.59      1.61 o
  -6  -1   1       40.49       41.95      1.93 o
  -5  -1   1      198.31      205.33      6.59 o
  -4  -1   1      145.55      142.52      2.73 o
  -3  -1   1      108.71       99.62      2.25 o
  -2  -1   1      414.24      424.04      5.62 o
  -1  -1   1     1686.11     1596.89     17.15 o
   1  -1   1      116.70       99.72      1.61 o
   2  -1   1     2663.89     2715.06     28.88 o
   3  -1   1      106.80       99.61      1.93 o
   4  -1   1      330.83      339.66      4.50 o
   5  -1   1      105.37      103.65      2.41 o
   6  -1   1        3.44        5.14      0.80 o
   7  -1   1       52.46       50.95      3.70 o
   8  -1   1       28.16       34.88      3.21 o
  -9   0   1       43.37       27.00      3.38 o
  -8   0   1        2.27        0.32      0.96 <
  -7   0   1       29.95       26.04      2.73 o
  -6   0   1       61.92       68.78      3.86 o
  -5   0   1       30.12       28.29      1.61 o
  -4   0   1      253.93      253.31      6.43 o
  -3   0   1     1088.65     1119.64     13.29 o
  -2   0   1     1890.06     1816.30     28.19 o
  -1   0   1      416.00      415.11      6.73 o
   1   0   1      439.86      375.53      6.73 o
   2   0   1      415.88      391.56      5.13 o
   3   0   1      492.24      475.00      6.42 o
   4   0   1      192.60      179.13      2.89 o
   5   0   1      122.86      114.41      2.41 o
   6   0   1       96.08       98.03      3.05 o
   7   0   1      113.02      110.24      5.46 o
   8   0   1        1.00        1.93      1.13 <
  -9   1   1        3.33        5.14      1.61 o
  -8   1   1       39.99       44.04      3.70 o
  -7   1   1       13.43       13.02      1.93 o
  -6   1   1       61.98       68.14      2.09 o
  -5   1   1       87.93       89.35      2.57 o
  -4   1   1      231.90      241.44      5.78 o
  -3   1   1     1709.10     1878.01     16.94 o
  -2   1   1     1863.68     1843.65     16.25 o
  -1   1   1     1080.22     1091.92     17.22 o
   0   1   1      110.72      105.01      2.41 o
   1   1   1     2198.60     2083.32     31.70 o
   2   1   1       96.00       97.68      1.77 o
   3   1   1      103.09       98.17      2.09 o
   4   1   1      124.79      114.57      2.25 o
   5   1   1      569.05      555.39      8.19 o
   6   1   1      187.84      195.55      4.34 o
   7   1   1       11.48        8.36      1.77 o
   8   1   1       37.74       47.41      4.02 o
  -8   2   1        2.85        0.64      0.64 <
  -7   2   1       51.30       47.73      2.41 o
  -6   2   1       42.13       40.02      1.13 o
  -5   2   1      122.56      121.80      1.93 o
  -4   2   1      146.93      149.59      2.25 o
  -3   2   1      967.29      999.37     11.54 o
  -2   2   1      115.24      128.20      1.77 o
  -1   2   1     1245.75     1156.94     10.54 o
   0   2   1       49.45       49.49      1.29 o
   1   2   1       70.74       62.02      2.41 o
   3   2   1       31.46       32.95      1.12 o
   4   2   1      119.54      116.18      2.25 o
   5   2   1       57.57       56.89      1.93 o
   6   2   1       21.45       23.95      2.41 o
   7   2   1       20.03       23.79      2.73 o
  -8   3   1       17.58       16.88      2.41 o
  -7   3   1        0.33        0.32      0.80 <
  -6   3   1       31.88       28.45      1.13 o
  -5   3   1       15.08       14.14      0.80 o
  -4   3   1      208.77      208.69      3.05 o
  -3   3   1      123.37      127.74      2.09 o
  -2   3   1      188.45      229.38      3.69 o
  -1   3   1      372.94      386.49      4.33 o
   0   3   1      369.63      399.82      5.62 o
   1   3   1       61.33       61.55      1.77 o
   3   3   1      532.02      632.19     12.68 o
   4   3   1      180.18      202.29      6.43 o
   5   3   1      266.48      276.98      8.35 o
   6   3   1       68.05       67.98      4.18 o
   7   3   1        6.68        7.07      1.77 o
  -8   4   1        4.34        5.79      1.45 o
  -7   4   1       17.66       16.39      2.09 o
  -6   4   1      164.59      148.80      2.73 o
  -5   4   1      207.36      209.03      3.21 o
  -4   4   1       66.69       65.89      1.93 o
  -3   4   1      403.21      370.61      4.82 o
  -2   4   1      144.98      146.52      2.89 o
  -1   4   1      108.55      105.08      1.93 o
   0   4   1      150.69      169.98      3.37 o
   1   4   1       12.46       13.34      1.77 o
   2   4   1       87.72       89.51      2.73 o
   3   4   1       82.40       94.81      4.18 o
   4   4   1       32.16       35.84      2.73 o
   5   4   1       11.62       12.70      1.77 o
   6   4   1        8.67        9.16      1.77 o
   7   4   1        6.65        6.91      1.77 o
  -7   5   1        9.57       10.29      1.77 o
  -6   5   1        5.54        7.71      1.45 o
  -5   5   1       13.94       13.18      1.13 o
  -4   5   1      628.55      631.92      7.39 o
  -3   5   1      200.48      196.01      5.94 o
  -2   5   1      201.57      181.06      5.46 o
  -1   5   1      277.93      290.41      7.23 o
   0   5   1        3.28        3.05      0.64 o
   1   5   1       24.42       25.71      1.61 o
   2   5   1       24.40       20.25      2.25 o
   3   5   1      107.08      107.19      4.98 o
   4   5   1      297.37      310.07      9.32 o
   5   5   1       20.56       23.79      2.57 o
   6   5   1        6.67        8.68      1.93 o
  -7   6   1       11.98       15.59      2.25 o
  -6   6   1        4.13        5.63      1.29 o
  -5   6   1       94.75       95.78      4.66 o
  -4   6   1       51.97       52.87      3.21 o
  -3   6   1      239.49      239.38      4.82 o
  -2   6   1      136.46      137.39      2.73 o
  -1   6   1       95.77       89.19      2.57 o
   0   6   1      190.59      192.48      4.34 o
   1   6   1      216.25      221.56      7.39 o
   2   6   1        4.55        7.55      1.77 o
   3   6   1      154.94      153.30      6.59 o
   4   6   1       29.66       40.18      3.38 o
   5   6   1      132.93      133.70      6.43 o
   6   6   1        1.07        2.25      1.45 <
  -4   7   1       72.24       73.93      4.02 o
  -3   7   1      120.61      120.36      4.98 o
  -2   7   1       63.01       61.87      2.41 o
  -1   7   1       47.84       44.52      3.05 o
   0   7   1        1.23        1.13      0.80 <
   1   7   1      431.11      429.18     12.05 o
   2   7   1      125.82      104.77      5.95 o
   3   7   1       84.37       56.41      4.66 o
   4   7   1       83.84       72.16      3.70 o
   5   7   1        9.09       12.22      2.25 o
  -5   8   1       16.41       17.84      2.25 o
  -4   8   1       16.58       19.61      2.25 o
  -3   8   1        7.83        4.98      1.29 o
  -2   8   1       33.63       31.02      2.73 o
  -1   8   1       63.47       58.02      3.70 o
   0   8   1        9.38        7.55      1.61 o
   1   8   1       41.54       41.14      3.70 o
   2   8   1        9.32        8.68      1.93 o
   3   8   1       29.20       22.98      3.21 o
  -4   9   1      104.76       99.48      5.30 o
  -3   9   1       17.63       15.43      2.09 o
  -2   9   1       17.05       15.75      2.09 o
  -1   9   1       10.17       11.57      1.93 o
   0   9   1        7.43        7.71      1.77 o
   1   9   1        2.93        4.02      1.61 <
   2   9   1       10.22        9.96      2.41 o
  -1  10   1        0.59       -0.64      1.13 <
  -1 -10   2        2.83        1.13      0.96 <
   0 -10   2       10.53       11.57      2.09 o
   1 -10   2        6.11        6.75      1.45 o
   2 -10   2       16.56       18.32      2.25 o
   3 -10   2       48.04       53.52      3.86 o
   4 -10   2        1.72        2.57      1.13 <
   5 -10   2        7.18        9.80      1.77 o
  -3  -9   2        1.14        0.48      1.29 <
  -2  -9   2       10.07        7.39      1.61 o
  -1  -9   2       17.40       14.14      2.09 o
   0  -9   2       47.61       52.55      3.70 o
   1  -9   2        6.63        8.04      1.45 o
   2  -9   2       19.47       22.98      2.25 o
   3  -9   2       19.55       20.25      2.25 o
   4  -9   2       51.52       53.04      3.54 o
   5  -9   2        0.91        1.13      0.64 <
   6  -9   2        3.57        3.21      0.80 o
  -4  -8   2        0.21       -1.29      1.45 <
  -3  -8   2        1.12        0.16      1.29 <
  -2  -8   2       42.10       38.09      3.21 o
  -1  -8   2       17.72       15.43      1.93 o
   0  -8   2        6.15        5.63      0.80 o
   1  -8   2       93.81       94.98      2.89 o
   2  -8   2       16.22       17.52      1.93 o
   3  -8   2        8.55        5.14      0.80 o
   4  -8   2        2.70        1.93      0.64 o
   5  -8   2        5.84        5.95      0.96 o
   6  -8   2        3.46        3.54      0.80 o
   7  -8   2       11.72       11.89      1.45 o
  -5  -7   2        3.95        3.70      1.29 <
  -4  -7   2       31.20       27.16      2.89 o
  -3  -7   2        2.99        3.70      1.45 <
  -2  -7   2       12.72       13.18      1.13 o
  -1  -7   2      811.03      817.69     11.40 o
   0  -7   2       47.87       48.21      1.61 o
   1  -7   2       14.02       15.43      1.13 o
   2  -7   2       41.41       44.04      1.93 o
   3  -7   2       12.53       10.93      0.80 o
   4  -7   2        3.28        3.21      0.48 o
   5  -7   2        2.17        2.25      0.64 o
   6  -7   2       24.00       25.39      1.77 o
   7  -7   2        6.92        6.11      0.96 o
   8  -7   2        7.22        8.52      1.61 o
  -6  -6   2       19.08       23.30      2.73 o
  -5  -6   2      166.04      156.35      6.91 o
  -4  -6   2        2.48        3.70      1.29 <
  -3  -6   2       41.23       42.43      1.93 o
  -2  -6   2       66.42       66.69      2.41 o
  -1  -6   2       76.25       71.83      1.77 o
   0  -6   2      309.28      307.12      3.69 o
   1  -6   2      267.76      282.08      3.69 o
   2  -6   2      141.32      152.33      2.89 o
   3  -6   2       57.55       55.77      1.45 o
   4  -6   2      213.87      218.35      2.73 o
   5  -6   2       20.70       21.86      0.96 o
   6  -6   2        4.89        4.50      0.80 o
   7  -6   2       22.78       24.11      2.57 o
   8  -6   2       52.02       55.29      4.18 o
  -7  -5   2       29.35       31.02      3.38 o
  -6  -5   2       33.27       39.54      3.38 o
  -5  -5   2       31.08       32.30      2.89 o
  -4  -5   2      206.88      192.97      6.91 o
  -3  -5   2       43.81       38.73      1.77 o
  -2  -5   2       38.05       34.87      1.29 o
  -1  -5   2      160.95      158.42      2.73 o
   0  -5   2      246.09      250.10      3.37 o
   1  -5   2       28.49       34.88      0.96 o
   2  -5   2      329.65      321.05      3.37 o
   3  -5   2       34.75       36.16      0.80 o
   4  -5   2      130.57      130.80      1.93 o
   5  -5   2       95.23       90.31      2.25 o
   6  -5   2       79.90       78.10      4.02 o
   7  -5   2       22.68       24.43      2.57 o
   8  -5   2       42.28       42.75      3.54 o
  -7  -4   2        0.87        2.09      1.29 <
  -6  -4   2       25.75       28.13      2.89 o
  -5  -4   2       10.34       14.30      1.93 o
  -4  -4   2       21.21       19.29      1.45 o
  -3  -4   2      199.54      206.29      3.37 o
  -2  -4   2      178.47      181.87      2.89 o
  -1  -4   2      149.87      146.84      2.41 o
   0  -4   2      137.73      122.26      1.61 o
   1  -4   2      509.61      524.77      5.14 o
   2  -4   2      366.41      376.53      3.37 o
   3  -4   2      240.21      224.09      2.09 o
   4  -4   2       82.34       78.90      1.61 o
   5  -4   2       28.32       26.36      2.09 o
   6  -4   2       28.23       25.39      2.41 o
   7  -4   2       65.41       67.98      4.02 o
   8  -4   2       11.83       13.82      2.09 o
  -8  -3   2        4.52        6.59      1.77 o
  -7  -3   2       24.25       23.30      2.73 o
  -6  -3   2      135.27      134.66      6.27 o
  -5  -3   2      281.12      306.37      9.00 o
  -4  -3   2      170.57      178.99      4.02 o
  -3  -3   2      539.64      599.25      8.51 o
  -2  -3   2      425.07      449.49      6.42 o
  -1  -3   2      146.54      139.92      2.09 o
   0  -3   2      167.55      147.45      1.77 o
   1  -3   2       92.69       82.59      1.29 o
   2  -3   2       66.91       79.38      1.45 o
   3  -3   2      118.81      131.43      2.09 o
   4  -3   2        8.54        8.20      0.64 o
   5  -3   2       29.81       32.46      2.41 o
   6  -3   2       17.46       15.43      1.93 o
   7  -3   2       51.72       54.48      3.70 o
   8  -3   2       34.25       40.66      3.54 o
  -8  -2   2       14.78       12.86      2.41 o
  -7  -2   2       84.36       73.60      4.98 o
  -6  -2   2       34.29       33.11      2.89 o
  -5  -2   2       76.05       84.21      4.18 o
  -4  -2   2      173.37      174.00      3.21 o
  -3  -2   2       66.57       64.92      1.93 o
  -2  -2   2     2690.64     2871.01     30.89 o
  -1  -2   2      957.24      993.86     11.20 o
   0  -2   2     1186.65     1260.65     11.34 o
   1  -2   2     1882.14     1785.92     15.77 o
   2  -2   2      938.16     1054.31     12.17 o
   3  -2   2      561.43      588.74      7.86 o
   4  -2   2       91.98       93.68      2.09 o
   5  -2   2        1.81        1.77      0.64 <
   6  -2   2       14.28       16.39      1.93 o
   7  -2   2        0.57        0.80      1.13 <
   8  -2   2        4.26        7.39      1.93 o
  -8  -1   2        4.33        2.41      1.13 <
  -7  -1   2      139.83      101.24      5.62 o
  -6  -1   2      264.97      247.90      8.35 o
  -5  -1   2      508.00      490.09     11.88 o
  -4  -1   2      194.28      192.47      4.02 o
  -3  -1   2       76.39       79.22      2.89 o
  -2  -1   2      795.90      849.15     14.10 o
  -1  -1   2      171.58      142.43      3.05 o
   0  -1   2     1784.47     1820.23     15.87 o
   1  -1   2     1627.34     1645.94     14.33 o
   2  -1   2      508.22      522.23      5.29 o
   3  -1   2     2441.70     2654.64     23.29 o
   4  -1   2      197.25      212.54      3.37 o
   5  -1   2       15.77       15.75      1.13 o
   6  -1   2      119.35      117.31      3.37 o
   7  -1   2       38.35       45.48      3.54 o
   8  -1   2       40.25       45.80      3.86 o
  -8   0   2       33.10       28.13      3.05 o
  -7   0   2       20.94       18.16      2.25 o
  -6   0   2      256.80      259.15      8.03 o
  -5   0   2      162.13      165.82      3.70 o
  -4   0   2      264.50      278.05      4.66 o
  -3   0   2      132.07      136.72      3.70 o
  -2   0   2      556.43      622.30     10.10 o
  -1   0   2     2880.56     2798.42     41.68 o
   0   0   2     1463.10     1507.63     22.89 o
   1   0   2      459.38      461.65      5.61 o
   2   0   2      702.32      699.25      6.73 o
   3   0   2       59.78       64.60      1.29 o
   4   0   2       14.95       12.86      0.80 o
   5   0   2      157.60      152.16      3.53 o
   6   0   2       25.97       27.32      1.61 o
   7   0   2       72.59       74.57      4.50 o
   8   0   2        9.09       13.34      2.41 o
  -8   1   2        2.62        3.05      1.13 <
  -7   1   2      113.35      113.29      4.98 o
  -6   1   2        5.29        6.43      1.13 o
  -5   1   2      122.80      127.27      2.41 o
  -4   1   2      185.39      182.67      3.21 o
  -3   1   2       24.44       29.73      0.80 o
  -2   1   2      338.68      346.53      3.69 o
  -1   1   2      535.14      542.81      6.41 o
   0   1   2      466.53      465.77      7.85 o
   1   1   2     1789.28     1731.04     27.41 o
   2   1   2      219.20      215.05      3.53 o
   3   1   2       13.01       14.14      0.64 o
   4   1   2        1.43        1.13      0.48 <
   5   1   2       43.15       43.23      1.77 o
   6   1   2       11.90       13.02      1.13 o
   7   1   2       34.28       37.29      3.38 o
  -8   2   2        5.82        7.07      1.61 o
  -7   2   2        1.38        1.13      0.64 <
  -6   2   2      202.09      192.17      3.21 o
  -5   2   2       83.40       82.92      1.61 o
  -4   2   2       19.71       18.32      0.96 o
  -3   2   2      203.38      191.80      2.73 o
  -2   2   2       28.21       28.61      0.64 o
  -1   2   2        3.80        2.57      0.32 o
   0   2   2      113.84      108.60      2.09 o
   1   2   2       59.68       53.99      1.61 o
   2   2   2       71.45       73.60      2.09 o
   3   2   2       81.29       79.70      3.54 o
   4   2   2       16.76       14.63      1.77 o
   5   2   2       50.03       46.61      3.21 o
   6   2   2      178.87      183.34      7.07 o
   7   2   2        9.77       12.22      2.09 o
  -8   3   2        2.24        3.70      1.45 <
  -7   3   2       62.35       57.70      3.70 o
  -6   3   2       17.90       16.72      1.13 o
  -5   3   2       19.06       19.61      0.96 o
  -4   3   2       47.20       44.20      1.45 o
  -3   3   2      218.08      209.63      3.05 o
  -2   3   2      131.30      127.41      2.09 o
  -1   3   2     2497.49     2468.04     22.16 o
   0   3   2      214.59      200.12      3.53 o
   1   3   2       42.10       41.14      1.61 o
   2   3   2      202.04      213.18      5.62 o
   3   3   2       45.49       47.41      1.93 o
   4   3   2        2.10        3.21      1.45 <
   5   3   2        3.00        3.54      1.29 <
   6   3   2       12.32       11.25      1.93 o
   7   3   2        5.69        4.66      1.61 <
  -8   4   2       25.52       23.30      2.57 o
  -7   4   2       17.75       19.45      2.25 o
  -6   4   2       64.56       67.50      2.09 o
  -5   4   2      723.70      702.99      8.03 o
  -4   4   2        9.57        9.32      0.80 o
  -3   4   2       95.57       91.59      1.93 o
  -2   4   2       87.23       91.43      3.37 o
  -1   4   2       21.76       25.07      1.13 o
   0   4   2      964.15      975.91     12.18 o
   1   4   2        9.32        7.71      1.29 o
   2   4   2       24.53       24.91      1.13 o
   3   4   2       42.97       49.18      3.21 o
   4   4   2       64.28       67.18      3.86 o
   5   4   2       27.67       36.00      3.05 o
   6   4   2       76.81       83.89      4.82 o
   7   4   2       33.16       37.45      3.54 o
  -7   5   2       28.05       22.82      2.41 o
  -6   5   2       66.35       68.46      3.86 o
  -5   5   2       19.07       17.52      1.93 o
  -4   5   2      362.22      369.12      6.59 o
  -3   5   2       22.84       22.98      1.93 o
  -2   5   2        6.68        7.71      0.80 o
  -1   5   2      325.62      328.14      5.62 o
   0   5   2      820.07      846.05     11.71 o
   1   5   2      234.66      233.59      4.02 o
   3   5   2       11.15       13.34      1.93 o
   4   5   2       31.29       23.63      2.57 o
   5   5   2       96.40      100.60      5.30 o
   6   5   2        7.01        8.36      1.77 o
  -7   6   2        6.99        6.59      1.61 o
  -6   6   2       78.98       82.44      4.50 o
  -5   6   2      111.73      110.72      4.98 o
  -4   6   2      282.64      288.86      5.46 o
  -3   6   2       35.41       33.43      1.61 o
  -2   6   2        2.18        2.57      0.48 o
  -1   6   2       56.67       58.34      1.77 o
   0   6   2       13.58       13.82      0.96 o
   2   6   2      124.34       80.99      5.14 o
   4   6   2       33.13       34.07      3.21 o
   5   6   2       17.74       22.34      2.73 o
  -5   7   2       52.98       50.95      3.54 o
  -4   7   2        2.84        1.61      0.96 <
  -3   7   2       44.81       38.41      1.93 o
  -2   7   2       21.69       22.66      1.13 o
  -1   7   2       39.95       41.63      2.09 o
   0   7   2      138.06      141.41      5.95 o
   1   7   2      131.76      121.16      6.27 o
   2   7   2       45.56       28.29      3.21 o
   3   7   2       56.88       34.23      3.70 o
   4   7   2        3.13        3.38      1.77 <
   5   7   2        0.94       -0.80      1.45 <
  -5   8   2        5.70        4.34      1.29 o
  -4   8   2       33.36       28.61      2.73 o
  -3   8   2        6.26        4.18      1.29 o
  -2   8   2       51.90       51.27      3.54 o
  -1   8   2        3.83        2.25      1.13 <
   0   8   2       24.71       23.47      2.57 o
   1   8   2       28.48       30.86      3.38 o
   2   8   2       95.73       61.39      4.98 o
   3   8   2       10.12        4.34      1.61 <
  -4   9   2        1.82        0.80      0.80 <
  -3   9   2        2.71        1.45      0.80 <
  -2   9   2        1.35        2.09      0.96 <
  -1   9   2       27.08       28.77      2.89 o
   0   9   2       18.55       17.36      2.57 o
   1   9   2       40.56       34.88      3.86 o
  -1 -10   3        5.57        5.46      1.45 o
   0 -10   3       72.48       86.14      5.14 o
   1 -10   3        2.38        2.89      1.29 <
   2 -10   3        3.86        4.82      1.45 o
   3 -10   3       10.94       10.93      1.93 o
   4 -10   3       34.61       36.00      3.21 o
  -2  -9   3       19.85       20.09      2.57 o
  -1  -9   3       48.54       49.50      3.70 o
   0  -9   3       13.09       14.14      1.93 o
   1  -9   3       31.56       34.72      3.05 o
   2  -9   3       15.64       14.47      1.93 o
   3  -9   3       10.69       13.34      1.93 o
   4  -9   3       11.47       14.79      1.29 o
   5  -9   3       37.87       38.09      3.21 o
   6  -9   3        2.29        2.73      1.13 <
  -4  -8   3        6.99        9.96      1.77 o
  -3  -8   3       10.49       10.77      2.09 o
  -2  -8   3       77.96       75.85      4.50 o
  -1  -8   3        7.52       10.13      1.61 o
   0  -8   3       25.44       27.64      2.57 o
   1  -8   3       73.09       61.87      1.77 o
   2  -8   3        0.78        0.00      0.80 <
   3  -8   3      157.30      154.42      2.89 o
   4  -8   3       85.59       84.85      2.89 o
   5  -8   3        3.74        3.86      0.80 o
   6  -8   3       32.51       30.54      1.93 o
   7  -8   3        1.75        1.29      0.80 <
  -5  -7   3       12.38       14.30      2.25 o
  -4  -7   3       37.94       31.98      3.05 o
  -3  -7   3      121.08      131.29      5.79 o
  -2  -7   3       10.50        9.16      0.96 o
  -1  -7   3      608.16      603.28      8.83 o
   0  -7   3      179.24      175.62      3.05 o
   1  -7   3        9.90        8.52      0.64 o
   2  -7   3      170.49      160.04      2.89 o
   3  -7   3       64.91       69.11      1.29 o
   4  -7   3       43.80       44.20      1.93 o
   5  -7   3       66.17       63.96      2.57 o
   6  -7   3       38.86       36.48      2.09 o
   7  -7   3       13.18       13.82      1.45 o
  -6  -6   3        1.80        0.48      1.13 <
  -5  -6   3        2.73        3.38      1.45 <
  -4  -6   3       47.43       44.20      3.21 o
  -3  -6   3       73.87       73.60      2.57 o
  -2  -6   3      481.91      501.87      7.71 o
  -1  -6   3       82.40       78.26      1.93 o
   0  -6   3      125.88      121.64      2.25 o
   1  -6   3       24.95       24.11      0.80 o
   2  -6   3      295.70      294.29      3.53 o
   3  -6   3       64.35       63.16      1.61 o
   4  -6   3      719.90      736.25      8.19 o
   5  -6   3       76.18       74.89      2.73 o
   6  -6   3       73.66       76.82      2.89 o
   7  -6   3       18.22       18.32      2.25 o
   8  -6   3        5.44        6.75      1.61 o
  -7  -5   3        3.26        3.86      1.61 <
  -6  -5   3        1.06        0.48      1.13 <
  -5  -5   3       12.60       12.70      1.93 o
  -4  -5   3       33.82       30.86      1.77 o
  -3  -5   3        1.47        2.41      0.64 o
  -2  -5   3      644.32      653.02      7.22 o
  -1  -5   3      703.58      712.55      7.70 o
   0  -5   3      331.80      327.31      3.53 o
   1  -5   3      282.23      288.32      3.05 o
   2  -5   3      173.57      174.80      1.93 o
   3  -5   3      657.91      673.05      5.78 o
   4  -5   3        4.87        5.30      0.48 o
   5  -5   3      191.98      191.85      6.11 o
   6  -5   3      109.15      107.19      4.82 o
   7  -5   3       10.46       12.22      1.93 o
   8  -5   3        6.89        8.52      1.77 o
  -7  -4   3       12.58       15.11      2.57 o
  -6  -4   3       28.00       27.16      2.89 o
  -5  -4   3        4.93        5.30      1.29 o
  -4  -4   3        5.94        6.91      0.80 o
  -3  -4   3       67.51       67.50      2.25 o
  -2  -4   3      227.73      215.42      3.21 o
  -1  -4   3      282.94      279.78      3.53 o
   0  -4   3      208.22      215.89      2.89 o
   1  -4   3       62.19       61.71      0.96 o
   2  -4   3      239.51      248.81      2.89 o
   3  -4   3      206.33      209.65      2.57 o
   4  -4   3      648.63      675.34     13.16 o
   5  -4   3       85.90       84.21      3.86 o
   6  -4   3       30.59       30.86      2.57 o
   7  -4   3       11.36       12.86      1.93 o
   8  -4   3        8.40        9.32      1.93 o
  -8  -3   3       27.57       18.48      2.73 o
  -7  -3   3        8.62        9.32      1.93 o
  -6  -3   3       47.72       51.43      3.86 o
  -5  -3   3      111.11      113.61      5.14 o
  -4  -3   3        1.86        3.21      0.64 o
  -3  -3   3      177.57      182.67      3.05 o
  -2  -3   3      975.38      994.73      9.94 o
  -1  -3   3       39.48       32.94      1.12 o
   0  -3   3      206.38      222.12      2.89 o
   1  -3   3       72.30       71.99      0.96 o
   2  -3   3      240.63      236.90      3.05 o
   3  -3   3      126.92      124.84      1.93 o
   4  -3   3       55.53       56.57      1.45 o
   5  -3   3      267.57      284.84      7.71 o
   6  -3   3       43.93       41.79      3.05 o
   7  -3   3       30.81       25.88      2.57 o
   8  -3   3        0.56        0.96      1.29 <
  -8  -2   3       21.84       19.45      2.73 o
  -7  -2   3        6.52        7.88      1.93 o
  -6  -2   3      168.37      158.12      6.75 o
  -5  -2   3      523.26      520.46     12.53 o
  -4  -2   3       94.89      104.45      4.18 o
  -3  -2   3      555.73      604.63     11.56 o
  -2  -2   3      192.88      169.31      4.50 o
  -1  -2   3      567.56      539.99      6.90 o
   0  -2   3      207.62      210.04      2.89 o
   1  -2   3       53.06       47.08      0.80 o
   2  -2   3       53.31       58.17      1.12 o
   3  -2   3      454.66      481.75      5.30 o
   4  -2   3       82.03       81.47      2.09 o
   5  -2   3       35.75       36.80      1.77 o
   6  -2   3       21.26       19.77      2.25 o
   7  -2   3        8.30        8.20      1.61 o
   8  -2   3        7.20        4.98      1.45 o
  -8  -1   3       13.47        9.96      1.93 o
  -6  -1   3       10.44        5.79      1.29 o
  -4  -1   3      303.12      300.20      5.46 o
  -3  -1   3      590.87      611.09     11.39 o
  -2  -1   3      208.24      220.84      4.66 o
  -1  -1   3     1620.25     1654.96     25.69 o
   0  -1   3     4523.49     4515.87     47.77 o
   1  -1   3      105.38       96.87      1.77 o
   2  -1   3      124.11      124.51      1.93 o
   3  -1   3      358.05      350.69      4.17 o
   4  -1   3     1028.66     1091.63     11.23 o
   5  -1   3      250.18      245.96      4.82 o
   6  -1   3       96.10       91.12      2.89 o
   7  -1   3        7.54        8.20      1.77 o
   8  -1   3       12.29       13.50      2.25 o
  -7   0   3        8.10        9.16      1.61 o
  -6   0   3       14.90       16.07      1.77 o
  -5   0   3       19.76       21.38      1.77 o
  -4   0   3      605.85      666.45      8.99 o
  -2   0   3      201.10      203.98      3.85 o
  -1   0   3      176.35      175.05      3.21 o
   1   0   3      254.70      232.48      2.89 o
   2   0   3       45.66       47.41      1.45 o
   3   0   3      352.25      349.26      4.18 o
   4   0   3      222.69      224.59      2.89 o
   5   0   3       16.31       15.91      1.13 o
   6   0   3      105.16       99.47      3.05 o
   7   0   3        0.03       -0.64      1.29 <
  -8   1   3       13.18       17.52      1.77 o
  -7   1   3       41.44       45.00      2.89 o
  -6   1   3       38.09       37.29      1.61 o
  -5   1   3       17.29       18.64      1.45 o
  -4   1   3      140.95      149.91      2.41 o
  -3   1   3      585.95      593.59      9.63 o
  -2   1   3       19.74       21.86      0.96 o
  -1   1   3        3.92        3.54      0.48 o
   0   1   3       72.13       72.79      2.09 o
   1   1   3      699.23      766.40      7.69 o
   2   1   3      110.44      122.91      2.57 o
   3   1   3      295.43      288.78      4.82 o
   4   1   3       97.39      101.40      4.34 o
   5   1   3     1364.06     1371.77     26.14 o
   6   1   3        1.33        2.73      1.29 <
   7   1   3       24.20       21.38      2.73 o
  -8   2   3        4.86        4.18      1.29 o
  -7   2   3        2.59        1.13      1.13 <
  -6   2   3        7.20        6.27      1.29 o
  -5   2   3       70.17       65.57      3.37 o
  -4   2   3       21.10       23.46      0.96 o
  -3   2   3       76.76       80.83      2.09 o
  -2   2   3       51.38       50.94      1.29 o
  -1   2   3      242.36      221.45      3.21 o
   0   2   3      761.90      839.17      9.94 o
   1   2   3     1114.93     1188.58     14.09 o
   2   2   3       58.41       59.78      1.93 o
   3   2   3        8.78        7.23      0.64 o
   4   2   3      125.65      121.96      4.98 o
   5   2   3       12.31       11.41      1.77 o
   6   2   3      238.20      248.88      8.52 o
   7   2   3       28.24       31.66      3.21 o
  -8   3   3       18.88       18.00      2.41 o
  -7   3   3       49.34       46.45      3.38 o
  -6   3   3        0.05       -0.16      0.80 <
  -5   3   3       14.64       14.30      1.61 o
  -4   3   3      181.77      177.38      3.86 o
  -3   3   3       14.24       14.30      0.96 o
  -2   3   3       59.05       60.74      1.77 o
  -1   3   3      423.74      405.20      5.46 o
   0   3   3       66.24       64.28      1.77 o
   1   3   3      121.00      119.70      3.86 o
   2   3   3      158.87      170.79      3.05 o
   3   3   3       51.01       53.03      1.77 o
   4   3   3      141.79      149.76      5.62 o
   5   3   3      176.39      173.70      6.75 o
   6   3   3       11.83       13.02      1.93 o
   7   3   3        4.64        3.70      1.45 <
  -8   4   3       14.20       17.84      2.41 o
  -7   4   3       25.96       22.02      2.41 o
  -6   4   3       12.52       11.57      1.61 o
  -5   4   3       37.80       35.68      2.57 o
  -4   4   3       91.65       87.74      3.70 o
  -3   4   3      133.72      137.54      3.21 o
  -2   4   3      685.09      674.36     12.84 o
  -1   4   3       27.54       28.13      0.96 o
   0   4   3       71.85       68.78      2.09 o
   1   4   3       36.84       39.37      1.93 o
   2   4   3      127.31      131.12      2.89 o
   3   4   3       33.05       38.25      1.93 o
   4   4   3      161.18      172.42      6.59 o
   5   4   3       32.67       31.98      3.05 o
   6   4   3       27.29       23.79      2.73 o
  -7   5   3       61.86       59.46      4.02 o
  -6   5   3       22.45       23.63      2.41 o
  -5   5   3       15.30       13.18      0.96 o
  -4   5   3      323.33      324.98      4.82 o
  -3   5   3       24.85       26.04      1.45 o
  -2   5   3      339.92      327.35      5.78 o
  -1   5   3      419.95      414.34      5.14 o
   0   5   3      149.11      148.15      3.70 o
   1   5   3      110.72      114.57      2.73 o
   2   5   3       50.53       44.36      2.89 o
   3   5   3      175.45      188.32      7.07 o
   4   5   3       10.42       13.18      2.09 o
   5   5   3       81.30       94.98      5.30 o
   6   5   3       20.62       19.29      2.73 o
  -7   6   3        5.81        7.23      1.61 o
  -6   6   3      108.87      112.01      5.30 o
  -5   6   3        4.59        5.14      1.13 o
  -4   6   3       20.40       18.00      1.29 o
  -3   6   3       86.20       89.19      2.89 o
  -2   6   3      115.32      116.67      3.21 o
  -1   6   3      223.18      223.65      3.86 o
   0   6   3        4.42        3.38      0.64 o
   1   6   3       66.96       65.09      2.73 o
   2   6   3       40.87       23.79      2.89 o
   3   6   3       55.34       38.89      3.86 o
   4   6   3      150.50      152.82      7.07 o
   5   6   3       57.31       59.63      4.50 o
  -5   7   3       14.63       12.54      1.93 o
  -4   7   3       24.33       25.07      2.41 o
  -3   7   3      101.12      100.76      3.21 o
  -2   7   3       31.64       31.34      1.29 o
  -1   7   3      162.58      151.05      3.21 o
   0   7   3       48.83       45.00      2.41 o
   1   7   3       42.40       34.07      3.38 o
   2   7   3       36.85       22.66      3.21 o
   3   7   3        3.56        2.09      1.77 <
   4   7   3       16.94       17.84      3.21 o
  -5   8   3        7.37       10.13      1.93 o
  -4   8   3        3.67        4.34      1.13 o
  -3   8   3       11.53       13.98      1.93 o
  -2   8   3       65.71       64.45      2.73 o
  -1   8   3       16.65       16.55      1.61 o
   0   8   3        4.33        4.18      1.29 o
   1   8   3        3.08        0.48      1.13 <
   2   8   3        0.02        1.29      1.29 <
  -4   9   3       20.66       18.32      2.41 o
  -3   9   3       26.50       26.36      2.89 o
  -2   9   3       25.45       23.47      2.57 o
  -1   9   3       32.09       31.34      3.21 o
   0   9   3        1.81        3.21      1.45 <
   1   9   3        1.83        2.41      1.45 <
   0 -10   4        1.49        1.45      1.29 <
   2 -10   4       42.62       55.77      4.02 o
   3 -10   4       27.89       31.82      3.05 o
   4 -10   4       13.69       16.39      2.25 o
  -2  -9   4        3.88        4.98      1.61 o
  -1  -9   4        3.92        4.34      1.61 <
   0  -9   4        3.91        3.70      1.29 <
   1  -9   4       12.74       13.18      1.93 o
   2  -9   4       91.20       89.19      4.82 o
   3  -9   4       41.00       45.32      3.54 o
   4  -9   4        8.10       11.09      1.93 o
   5  -9   4        5.87        7.39      1.61 o
  -4  -8   4        2.60        4.34      1.45 o
  -3  -8   4        4.81        4.82      1.61 <
  -2  -8   4       38.47       43.07      3.38 o
  -1  -8   4        9.44        9.16      1.77 o
   0  -8   4       44.98       43.23      3.21 o
   1  -8   4      132.47      132.41      3.54 o
   2  -8   4        5.87        7.71      0.80 o
   3  -8   4       40.62       47.09      2.09 o
   4  -8   4       48.55       48.54      2.09 o
   5  -8   4        1.57        0.96      0.64 <
   6  -8   4        0.14        0.00      0.64 <
  -5  -7   4       50.38       58.18      4.18 o
  -4  -7   4       42.09       41.14      3.38 o
  -3  -7   4       17.82       15.75      2.09 o
  -2  -7   4       40.49       45.32      3.21 o
  -1  -7   4       51.22       51.43      1.93 o
   0  -7   4       16.62       16.23      0.80 o
   1  -7   4      118.85      118.27      2.25 o
   2  -7   4      100.42       98.03      1.77 o
   3  -7   4      107.19      110.56      2.41 o
   4  -7   4       16.50       17.20      1.29 o
   5  -7   4        1.94        2.41      0.64 o
   6  -7   4       55.50       57.05      2.57 o
   7  -7   4        6.50        6.27      1.13 o
  -6  -6   4       11.69       13.34      2.25 o
  -5  -6   4       66.89       72.00      4.50 o
  -4  -6   4        5.33        7.55      1.61 o
  -3  -6   4       97.27       92.24      2.73 o
  -2  -6   4       36.69       35.20      1.61 o
  -1  -6   4       37.39       34.71      1.29 o
   0  -6   4      711.74      702.27     12.36 o
   1  -6   4      295.63      289.31      2.89 o
   2  -6   4      118.36      113.77      1.93 o
   3  -6   4       97.05       95.94      2.09 o
   4  -6   4       51.27       55.61      1.61 o
   5  -6   4       76.53       74.25      2.73 o
   6  -6   4        5.79        4.98      1.13 o
   7  -6   4       45.85       49.02      3.54 o
   8  -6   4       33.39       37.61      3.38 o
  -7  -5   4       28.45       33.91      3.38 o
  -6  -5   4       58.31       64.13      4.34 o
  -5  -5   4        0.74        1.45      1.13 <
  -4  -5   4      239.45      231.37      7.71 o
  -3  -5   4      100.36      104.78      2.89 o
  -2  -5   4      124.14      114.89      2.25 o
  -1  -5   4       28.75       28.93      1.45 o
   0  -5   4      177.27      169.82      2.89 o
   1  -5   4       11.92       11.41      0.48 o
   2  -5   4      146.13      145.90      2.09 o
   3  -5   4       55.11       55.44      1.45 o
   4  -5   4      298.14      292.06      3.53 o
   5  -5   4      120.54      114.58      4.50 o
   6  -5   4        6.94        7.55      1.45 o
   7  -5   4       33.47       37.93      3.05 o
   8  -5   4       40.17       42.59      3.54 o
  -7  -4   4        6.77        8.68      1.93 o
  -6  -4   4        4.16        5.46      1.61 o
  -5  -4   4        2.26        4.82      1.45 o
  -4  -4   4       23.32       24.43      2.25 o
  -3  -4   4      143.40      146.86      5.14 o
  -2  -4   4       74.46       75.69      2.25 o
  -1  -4   4      195.15      201.30      3.86 o
   0  -4   4        7.29        7.88      0.64 o
   1  -4   4     1000.79     1020.79      7.54 o
   2  -4   4        8.14        8.36      0.48 o
   3  -4   4      108.13      108.31      1.77 o
   4  -4   4       81.66       83.89      2.09 o
   5  -4   4      247.20      238.10      7.07 o
   6  -4   4        3.48        5.63      1.45 o
   7  -4   4       50.10       51.27      3.70 o
   8  -4   4       15.93       16.72      2.41 o
  -8  -3   4        5.98        4.82      1.45 o
  -7  -3   4       22.45       27.48      3.05 o
  -6  -3   4      136.97      134.18      6.27 o
  -5  -3   4       42.31       42.43      3.05 o
  -4  -3   4      100.40       98.19      4.18 o
  -3  -3   4       95.53       89.67      2.57 o
  -2  -3   4        2.62        2.89      0.64 o
  -1  -3   4      552.27      570.83      7.54 o
   0  -3   4       41.52       42.59      1.12 o
   1  -3   4      448.27      461.16      3.69 o
   2  -3   4       67.94       67.65      1.45 o
   3  -3   4      178.14      179.46      2.41 o
   4  -3   4       11.28       11.89      0.64 o
   5  -3   4       40.49       41.95      2.73 o
   6  -3   4       54.75       56.25      3.54 o
   7  -3   4        1.51        1.93      1.13 <
   8  -3   4       16.37       21.70      2.73 o
  -8  -2   4       13.93        6.43      1.61 o
  -6  -2   4       26.63       23.79      2.57 o
  -5  -2   4       86.83       79.87      4.18 o
  -4  -2   4      146.89      156.50      5.14 o
  -3  -2   4      171.61      182.35      5.14 o
  -2  -2   4      402.33      430.92      6.26 o
  -1  -2   4      909.11      948.29     11.38 o
   0  -2   4      170.83      165.13      2.25 o
   1  -2   4       47.26       45.96      0.80 o
   2  -2   4       12.51       15.11      0.80 o
   3  -2   4      335.86      364.56      4.50 o
   4  -2   4       13.83       12.70      0.80 o
   5  -2   4       82.47       79.39      2.57 o
   6  -2   4       28.51       29.25      2.73 o
   7  -2   4       57.80       55.12      3.86 o
   8  -2   4       24.17       25.88      3.05 o
  -7  -1   4        8.91        5.46      1.29 o
  -4  -1   4      136.13      120.19      4.34 o
  -3  -1   4       15.94       16.39      1.29 o
  -2  -1   4      228.01      235.31      4.98 o
  -1  -1   4      102.13      111.34      2.25 o
   0  -1   4      142.92      135.42      1.61 o
   1  -1   4      120.35      124.83      1.93 o
   2  -1   4      737.93      736.63      9.14 o
   3  -1   4       13.71       13.50      0.80 o
   4  -1   4       82.12       80.67      1.77 o
   5  -1   4       77.57       81.48      2.57 o
   6  -1   4       80.60       84.85      2.89 o
   7  -1   4        8.50        7.88      1.77 o
  -7   0   4        1.28        0.32      0.80 <
  -6   0   4       47.54       48.05      1.93 o
  -5   0   4      100.82      106.38      3.86 o
  -4   0   4      267.04      272.28      4.66 o
  -3   0   4      412.79      413.45      7.71 o
  -2   0   4        8.38        8.68      0.64 o
  -1   0   4      195.49      195.31      2.09 o
   0   0   4      171.73      170.26      3.85 o
   1   0   4      532.84      546.00      5.94 o
   2   0   4      657.20      664.02      8.66 o
   3   0   4      371.76      352.97      4.66 o
   4   0   4       54.07       50.14      1.93 o
   5   0   4       47.97       48.05      3.21 o
   6   0   4        8.66        6.43      1.61 o
   7   0   4      104.79      114.74      5.95 o
  -8   1   4        1.40        3.70      1.45 <
  -7   1   4        7.39        9.32      1.29 o
  -6   1   4        8.50        8.68      0.80 o
  -5   1   4      114.84      116.02      2.57 o
  -4   1   4      150.30      142.04      2.89 o
  -3   1   4      702.23      711.63      9.47 o
  -2   1   4      386.11      393.67      5.14 o
  -1   1   4      172.65      180.88      2.57 o
   0   1   4       13.07       12.21      0.80 o
   1   1   4      497.31      493.01      5.62 o
   2   1   4      752.82      733.41      9.79 o
   3   1   4      297.57      295.54      4.34 o
   4   1   4       36.65       34.07      1.61 o
   5   1   4       85.80       85.17      4.34 o
   6   1   4       10.99       12.38      2.09 o
   7   1   4       11.95       11.09      2.09 o
  -8   2   4        1.19        1.45      0.96 <
  -7   2   4       32.23       31.82      2.89 o
  -6   2   4       38.42       32.79      2.57 o
  -5   2   4      168.04      156.50      3.70 o
  -4   2   4       42.69       41.30      1.77 o
  -3   2   4       96.37       96.09      2.41 o
  -2   2   4        8.58        8.68      0.64 o
  -1   2   4      686.30      688.51      8.18 o
   0   2   4      120.29      130.14      2.57 o
   1   2   4      277.38      268.54      4.50 o
   2   2   4      173.60      169.18      3.53 o
   3   2   4      327.42      345.82      4.98 o
   4   2   4       13.19       15.27      1.29 o
   5   2   4       22.92       29.09      2.73 o
   6   2   4       63.93       66.53      4.34 o
   7   2   4        0.96        2.09      1.29 <
  -8   3   4        2.89        4.34      1.29 o
  -7   3   4       21.26       19.61      2.25 o
  -6   3   4       13.92       13.50      1.77 o
  -5   3   4       61.34       60.43      2.09 o
  -4   3   4       56.93       53.84      1.93 o
  -3   3   4       24.28       22.18      0.96 o
  -2   3   4      206.05      196.64      3.69 o
  -1   3   4        2.43        2.09      0.32 o
   0   3   4      131.38      124.20      2.73 o
   1   3   4      343.91      334.53      8.19 o
   2   3   4      557.85      589.36      8.83 o
   3   3   4       35.86       38.89      1.93 o
   4   3   4       19.96       22.98      1.61 o
   5   3   4       46.71       46.61      3.54 o
   6   3   4        0.59        1.77      1.29 <
  -7   4   4        2.31        2.89      1.13 <
  -6   4   4      192.05      182.38      6.59 o
  -5   4   4      159.53      159.08      3.70 o
  -4   4   4       17.69       17.52      0.96 o
  -3   4   4       67.80       70.87      1.77 o
  -2   4   4       15.10       12.70      0.96 o
  -1   4   4       87.56       95.13      1.93 o
   0   4   4      262.02      267.79      4.02 o
   1   4   4      338.02      308.23      4.82 o
   2   4   4       96.98       99.79      3.05 o
   3   4   4       20.45       21.05      1.61 o
   4   4   4       17.32       17.04      2.25 o
   5   4   4       16.78       20.41      2.57 o
   6   4   4        1.99        1.29      1.29 <
  -7   5   4        7.43        7.39      1.61 o
  -6   5   4       13.19       12.05      1.77 o
  -5   5   4       12.88        9.32      1.45 o
  -4   5   4      328.90      329.33      6.10 o
  -3   5   4       39.80       42.11      1.77 o
  -2   5   4       50.46       48.70      1.93 o
  -1   5   4      182.22      188.31      3.21 o
   0   5   4      233.53      247.26      5.14 o
   1   5   4      113.48      106.70      2.73 o
   2   5   4       87.47       84.69      4.02 o
   3   5   4       19.11       18.64      2.09 o
   4   5   4       60.04       54.64      4.02 o
   5   5   4       19.30       20.41      2.57 o
  -7   6   4        4.07        5.46      1.45 o
  -6   6   4       33.07       33.59      2.89 o
  -4   6   4        4.09        4.34      0.80 o
  -3   6   4       67.70       63.48      2.41 o
  -2   6   4       34.60       31.66      1.77 o
  -1   6   4        0.85        1.29      0.48 <
   0   6   4       22.34       21.05      1.29 o
   1   6   4      536.90      547.16     13.01 o
   2   6   4       13.82       16.23      1.93 o
   3   6   4       34.73       23.63      3.05 o
   5   6   4       16.89       15.11      2.41 o
  -5   7   4       22.35       24.75      2.57 o
  -4   7   4       19.02       17.84      2.25 o
  -3   7   4       60.38       53.20      2.41 o
  -2   7   4       11.25       10.29      1.13 o
  -1   7   4       47.19       52.07      2.41 o
   0   7   4       53.22       52.71      2.57 o
   1   7   4       49.65       49.02      2.57 o
   2   7   4       66.48       41.95      4.02 o
   3   7   4       20.86        9.48      2.09 o
  -5   8   4        7.24        6.75      1.61 o
  -4   8   4        0.86        2.09      1.13 <
  -3   8   4        3.14        2.89      1.13 <
  -2   8   4        0.26        0.16      0.80 <
  -1   8   4        1.06        1.29      0.80 <
   0   8   4       44.65       46.61      2.73 o
   1   8   4       39.32       28.77      3.38 o
   2   8   4        7.42        4.50      1.77 <
  -3   9   4        2.68        4.34      1.45 o
  -2   9   4        1.23        2.25      1.13 <
  -1   9   4        4.00        2.25      1.13 <
   1 -10   5        7.39       10.45      2.09 o
   2 -10   5        2.15        2.89      1.29 <
  -2  -9   5       18.38       22.98      2.73 o
  -1  -9   5       34.94       40.34      3.54 o
   0  -9   5       64.65       67.18      4.34 o
   1  -9   5        1.34        1.77      1.13 <
   2  -9   5        8.90        9.64      1.77 o
   3  -9   5        1.85        0.80      0.96 <
   4  -9   5        0.18       -0.16      0.80 <
   5  -9   5        4.56        6.27      1.77 o
  -4  -8   5       13.15       11.73      2.09 o
  -3  -8   5       22.19       21.22      2.57 o
  -2  -8   5       72.92       69.75      4.34 o
  -1  -8   5       16.29       16.72      2.09 o
   0  -8   5       26.77       26.52      2.57 o
   1  -8   5       38.76       37.93      2.89 o
   2  -8   5       18.48       18.97      2.09 o
   3  -8   5       67.91       69.91      4.18 o
   4  -8   5       15.48       15.59      2.09 o
   5  -8   5       22.99       25.72      2.73 o
   6  -8   5        5.92        4.34      1.45 o
  -5  -7   5       13.20       13.82      2.25 o
  -4  -7   5        0.06        0.64      1.13 <
  -3  -7   5       18.38       23.47      2.41 o
  -2  -7   5       29.14       33.75      2.89 o
  -1  -7   5      594.63      633.67     14.29 o
   0  -7   5       49.44       49.98      2.09 o
   1  -7   5        2.11        1.77      0.48 o
   2  -7   5       15.27       14.14      0.64 o
   3  -7   5       36.37       34.55      1.29 o
   4  -7   5       25.75       28.13      1.61 o
   5  -7   5       31.67       33.43      1.93 o
   6  -7   5       22.92       22.82      1.61 o
   7  -7   5        2.08        2.09      1.13 <
  -6  -6   5        6.45        9.80      1.93 o
  -5  -6   5       27.58       26.20      2.89 o
  -4  -6   5       39.44       38.09      3.05 o
  -3  -6   5        3.64        5.95      1.45 o
  -2  -6   5      142.96      145.10      5.62 o
  -1  -6   5      146.47      145.90      3.70 o
   0  -6   5      176.66      168.23      3.86 o
   1  -6   5       69.60       68.78      1.77 o
   2  -6   5        7.78        6.91      0.48 o
   3  -6   5       24.37       24.91      1.45 o
   4  -6   5      262.42      272.97      5.46 o
   5  -6   5       54.34       54.32      3.05 o
   6  -6   5       21.71       21.86      2.25 o
   7  -6   5        5.00        2.09      0.96 <
  -7  -5   5       29.48       35.84      3.54 o
  -6  -5   5       13.24       17.68      2.25 o
  -5  -5   5        4.12        5.79      1.45 o
  -4  -5   5       19.53       17.52      2.09 o
  -3  -5   5        6.80        8.84      1.45 o
  -2  -5   5       59.20       67.02      3.37 o
  -1  -5   5      306.11      295.41      5.30 o
   0  -5   5      189.25      182.20      2.89 o
   1  -5   5      130.63      129.83      2.09 o
   2  -5   5        6.51        4.82      0.48 o
   3  -5   5       47.31       45.64      1.29 o
   4  -5   5        5.46        5.63      0.64 o
   5  -5   5      171.55      187.36      6.11 o
   6  -5   5      108.79      109.28      4.98 o
   7  -5   5        2.72        3.05      1.13 <
   8  -5   5        3.52        3.86      1.61 <
  -7  -4   5        2.15        2.41      1.45 <
  -6  -4   5        0.47        0.00      0.96 <
  -5  -4   5       11.81        9.64      1.77 o
  -4  -4   5       12.16       13.34      1.77 o
  -3  -4   5       31.74       34.39      2.41 o
  -2  -4   5      395.86      401.99      6.58 o
  -1  -4   5      298.55      302.77      5.14 o
   0  -4   5       42.22       40.18      1.12 o
   1  -4   5       26.55       28.13      0.80 o
   2  -4   5       69.41       69.42      1.45 o
   3  -4   5       36.34       34.88      0.96 o
   4  -4   5       51.09       51.11      1.61 o
   5  -4   5       35.18       37.93      2.73 o
   6  -4   5       19.25       21.05      2.25 o
   7  -4   5       15.36       16.88      2.25 o
   8  -4   5        0.11       -0.96      1.29 <
  -7  -3   5        2.32        2.25      1.29 <
  -6  -3   5       43.09       42.75      3.54 o
  -5  -3   5       47.54       54.16      3.38 o
  -4  -3   5       20.85       20.89      2.09 o
  -3  -3   5      382.65      425.13      9.48 o
  -2  -3   5       28.12       27.32      1.29 o
  -1  -3   5       99.17      100.91      2.41 o
   0  -3   5       55.42       56.57      1.29 o
   1  -3   5      103.84      111.52      1.45 o
   2  -3   5       10.82        9.32      0.48 o
   3  -3   5      105.53      107.34      1.77 o
   4  -3   5       22.93       27.16      1.29 o
   5  -3   5       93.64      100.76      4.34 o
   6  -3   5       31.11       32.79      2.73 o
   7  -3   5       23.67       25.39      2.73 o
  -5  -2   5        1.11        3.38      0.96 o
  -4  -2   5       44.25       42.27      2.57 o
  -3  -2   5      195.03      196.65      4.02 o
  -2  -2   5      796.92      787.36     10.27 o
  -1  -2   5      372.39      386.65      5.62 o
   0  -2   5      254.43      263.24      3.21 o
   1  -2   5      146.88      139.78      1.77 o
   2  -2   5      209.90      220.08      3.53 o
   3  -2   5      254.91      264.74      3.86 o
   4  -2   5       95.50       97.87      2.57 o
   5  -2   5       38.45       40.50      1.61 o
   6  -2   5       12.44       13.50      1.93 o
   7  -2   5        0.21        1.77      1.29 <
  -4  -1   5       34.97       27.00      1.93 o
  -3  -1   5      150.90      152.96      3.37 o
  -2  -1   5      509.04      532.94      7.06 o
  -1  -1   5      306.66      319.73      4.66 o
   0  -1   5      147.75      140.25      2.09 o
   1  -1   5      310.08      306.88      3.85 o
   2  -1   5       92.59       96.09      2.25 o
   3  -1   5      534.60      534.93      6.26 o
   4  -1   5      277.30      294.30      5.14 o
   5  -1   5       39.43       41.46      1.77 o
   6  -1   5       80.92       83.89      4.66 o
   7  -1   5        5.56        4.98      1.61 o
  -6   0   5       82.71       85.66      2.57 o
  -5   0   5       47.31       48.05      1.77 o
  -4   0   5        0.35        0.80      0.48 <
  -3   0   5       14.63       13.98      0.80 o
  -2   0   5      411.09      417.46      4.98 o
  -1   0   5      367.87      354.04      2.89 o
   0   0   5      299.67      286.01      5.94 o
   1   0   5      118.39      116.65      2.57 o
   2   0   5      170.30      168.85      3.37 o
   3   0   5       21.01       20.73      0.96 o
   4   0   5       47.77       45.16      1.77 o
   5   0   5      222.06      228.31      4.82 o
   6   0   5       27.81       27.32      2.73 o
   7   0   5       35.38       41.63      3.70 o
  -8   1   5        8.93        9.16      1.93 o
  -7   1   5       59.93       55.45      3.86 o
  -6   1   5        2.81        2.41      0.64 o
  -5   1   5       11.18       10.45      0.64 o
  -4   1   5        2.82        2.73      0.64 o
  -3   1   5      175.35      169.82      2.89 o
  -2   1   5        1.49        2.73      0.32 o
  -1   1   5      123.28      113.27      1.45 o
   0   1   5      134.85      129.66      2.41 o
   1   1   5      836.76      847.03     10.91 o
   2   1   5       85.83       87.74      2.09 o
   3   1   5       81.68       78.74      2.09 o
   4   1   5      200.74      205.98      4.50 o
   5   1   5       76.93       75.53      2.73 o
   6   1   5        6.65        9.80      1.77 o
   7   1   5       28.54       31.18      3.21 o
  -8   2   5       14.10       18.00      2.41 o
  -7   2   5        4.53        7.23      1.45 o
  -6   2   5       74.06       63.96      3.54 o
  -5   2   5       14.37       13.02      0.96 o
  -4   2   5       43.84       39.37      1.61 o
  -3   2   5        5.10        5.14      0.48 o
  -2   2   5       91.21       92.72      1.77 o
  -1   2   5        9.21        8.20      0.48 o
   0   2   5      190.07      198.09      3.53 o
   1   2   5      129.69      131.60      4.50 o
   2   2   5       60.67       59.62      1.77 o
   3   2   5       49.29       44.03      1.93 o
   4   2   5       57.07       51.75      2.25 o
   5   2   5       61.00       63.64      4.02 o
   6   2   5      139.70      150.41      6.75 o
  -7   3   5       37.73       32.79      2.89 o
  -6   3   5       11.67       10.45      1.61 o
  -5   3   5       58.29       56.41      2.09 o
  -4   3   5       76.36       72.80      2.25 o
  -3   3   5       95.80       90.47      1.93 o
  -2   3   5       41.95       40.98      1.61 o
  -1   3   5      671.64      671.05      7.22 o
   0   3   5       75.41       77.78      1.93 o
   1   3   5       61.11       67.01      3.21 o
   2   3   5        3.64        4.50      0.80 o
   3   3   5       72.94       70.39      2.57 o
   4   3   5       43.52       43.39      2.25 o
   5   3   5       15.87       14.30      2.09 o
   6   3   5        0.33        0.16      1.29 <
  -7   4   5       19.82       19.93      2.25 o
  -6   4   5        6.48        4.02      0.96 o
  -5   4   5      146.66      145.59      3.70 o
  -4   4   5      107.54      101.72      2.41 o
  -3   4   5       40.31       43.07      1.77 o
  -2   4   5      145.68      142.85      3.54 o
  -1   4   5       66.93       67.98      1.77 o
   0   4   5      189.70      191.52      4.34 o
   1   4   5       18.78       18.48      1.13 o
   2   4   5      112.00      104.61      4.50 o
   3   4   5       33.32       29.41      1.77 o
   4   4   5       75.56       76.02      3.05 o
   5   4   5       10.42       13.98      2.25 o
  -7   5   5       24.39       22.66      2.41 o
  -6   5   5       14.70       12.86      1.77 o
  -5   5   5       52.81       49.66      3.21 o
  -4   5   5       21.50       21.54      1.45 o
  -3   5   5       75.58       73.44      2.57 o
  -2   5   5       95.91       98.35      2.89 o
  -1   5   5      185.59      188.80      3.37 o
   0   5   5      325.95      354.22      6.43 o
   1   5   5        1.50        1.61      0.64 <
   2   5   5        5.77        6.11      0.96 o
   3   5   5       40.30       36.96      2.89 o
   4   5   5        4.43        3.86      1.45 <
   5   5   5       34.52       37.13      3.54 o
  -4   6   5       24.96       28.61      2.41 o
  -3   6   5       53.98       52.55      2.25 o
  -2   6   5       77.12       77.94      2.73 o
  -1   6   5       85.98       88.87      3.05 o
   0   6   5        3.52        4.02      0.64 o
   1   6   5       45.15       46.93      2.57 o
   2   6   5        3.54        2.57      0.80 o
   3   6   5        1.25       -0.32      0.96 <
  -5   7   5        2.34        4.34      1.45 o
  -4   7   5       14.87       12.54      1.77 o
  -3   7   5       19.10       18.80      1.45 o
  -2   7   5       13.31       13.18      1.29 o
  -1   7   5       62.58       64.61      2.89 o
   0   7   5       36.72       34.72      2.09 o
   1   7   5        2.99        3.54      0.96 o
   2   7   5        8.48        6.91      1.13 o
   3   7   5        2.73        3.70      1.93 <
  -5   8   5        0.19        0.32      0.96 <
  -4   8   5        6.02        9.32      1.77 o
  -3   8   5       10.54       10.45      1.77 o
  -2   8   5       64.91       65.09      2.89 o
  -1   8   5        3.40        3.21      0.80 o
   0   8   5        3.18        3.70      0.96 o
   1   8   5        0.30        1.29      0.80 <
  -2  -9   6        4.31        5.46      1.61 o
  -1  -9   6        7.34        9.00      1.93 o
   0  -9   6        3.87        4.50      1.45 o
   1  -9   6        0.70        0.48      0.96 <
   2  -9   6       41.18       38.73      3.21 o
   3  -9   6        6.98        8.36      1.61 o
   4  -9   6        4.80        7.39      1.77 o
  -3  -8   6        2.89        2.89      1.45 <
  -2  -8   6       32.19       32.47      3.05 o
  -1  -8   6       32.38       38.89      3.21 o
   0  -8   6       20.63       18.16      2.25 o
   1  -8   6      111.35      116.03      5.30 o
   2  -8   6        1.37        1.77      1.13 <
   3  -8   6       81.23       91.28      4.82 o
   4  -8   6       33.73       33.43      3.05 o
   5  -8   6        0.40        1.77      1.13 <
  -5  -7   6       44.82       48.05      2.73 o
  -4  -7   6       67.30       68.79      4.34 o
  -3  -7   6       62.28       57.86      3.86 o
  -2  -7   6       20.65       23.30      2.41 o
  -1  -7   6      100.67       95.30      4.66 o
   0  -7   6       25.17       25.39      1.45 o
   1  -7   6       78.09       74.57      2.57 o
   2  -7   6       86.54       85.82      4.34 o
   3  -7   6       50.27       53.84      2.09 o
   4  -7   6       16.00       18.64      1.45 o
   5  -7   6       11.73       11.89      1.29 o
   6  -7   6       38.89       40.50      3.38 o
  -6  -6   6       10.36       12.05      2.25 o
  -5  -6   6       19.74       22.18      2.57 o
  -4  -6   6       37.79       40.66      3.21 o
  -3  -6   6       75.06       75.05      4.18 o
  -2  -6   6       55.68       50.62      3.21 o
  -1  -6   6       22.83       25.72      1.61 o
   0  -6   6       26.87       27.48      1.45 o
   1  -6   6       50.52       47.25      1.45 o
   2  -6   6      177.88      169.52      2.25 o
   3  -6   6        7.35        6.11      0.80 o
   4  -6   6      324.77      332.07      4.82 o
   5  -6   6       24.18       24.59      1.61 o
   6  -6   6        0.25        0.16      0.80 <
   7  -6   6       39.61       42.11      3.38 o
  -6  -5   6       18.04       21.54      2.57 o
  -5  -5   6       20.70       20.41      2.25 o
  -4  -5   6       36.83       38.25      2.89 o
  -3  -5   6       12.44       10.93      1.61 o
  -2  -5   6      128.69      131.61      4.82 o
  -1  -5   6       14.82       15.11      1.13 o
   0  -5   6        3.70        4.50      0.64 o
   1  -5   6      104.69      102.69      1.77 o
   2  -5   6      123.30      122.13      2.09 o
   3  -5   6      229.08      236.66      3.70 o
   4  -5   6        5.23        5.63      0.64 o
   5  -5   6       19.15       20.25      1.93 o
   6  -5   6        5.76        4.66      1.29 o
   7  -5   6        8.12        8.68      1.77 o
  -7  -4   6        0.55        0.00      0.96 <
  -6  -4   6        2.59        3.38      1.45 <
  -5  -4   6       69.64       73.45      4.02 o
  -4  -4   6       23.07       25.07      2.25 o
  -3  -4   6       28.85       28.93      2.25 o
  -2  -4   6        6.80        4.82      0.96 o
  -1  -4   6        0.47        0.32      0.48 <
   0  -4   6       37.92       35.84      1.12 o
   1  -4   6       16.81       15.27      0.64 o
   2  -4   6       13.25       12.05      0.64 o
   3  -4   6      126.49      136.43      2.41 o
   4  -4   6      232.42      237.95      4.34 o
   5  -4   6        3.94        5.63      1.29 o
   6  -4   6        8.05        8.36      1.61 o
   7  -4   6        4.83        8.20      1.93 o
  -5  -3   6       24.12       22.82      2.25 o
  -4  -3   6       17.72       20.73      1.93 o
  -3  -3   6       43.06       44.68      2.57 o
  -2  -3   6      138.21      144.78      3.37 o
  -1  -3   6       32.27       31.18      1.29 o
   0  -3   6      144.82      142.20      2.09 o
   1  -3   6      136.33      129.67      1.77 o
   2  -3   6       53.01       54.16      1.29 o
   3  -3   6       71.80       66.85      1.61 o
   4  -3   6       47.56       47.41      1.77 o
   5  -3   6       34.70       33.91      1.61 o
   6  -3   6        1.14        0.32      0.96 <
   7  -3   6        0.78        0.96      1.13 <
  -4  -2   6       51.85       52.55      2.89 o
  -3  -2   6      111.72      126.79      4.02 o
  -2  -2   6       18.77       16.71      0.96 o
  -1  -2   6       53.91       55.28      1.77 o
   0  -2   6       79.45       81.79      1.12 o
   1  -2   6       86.24       82.28      1.93 o
   2  -2   6      125.71      125.66      2.41 o
   3  -2   6      313.37      302.95      5.14 o
   4  -2   6        3.45        3.70      0.64 o
   5  -2   6        2.31        1.77      0.48 o
   6  -2   6       15.18       15.27      2.09 o
   7  -2   6       11.53       13.82      2.25 o
  -6  -1   6       27.24       19.93      1.93 o
  -3  -1   6      192.49      187.34      4.98 o
  -2  -1   6       40.15       38.41      1.29 o
  -1  -1   6      290.64      286.38      3.69 o
   0  -1   6     1770.70     1811.43     16.97 o
   1  -1   6       16.38       12.86      1.29 o
   2  -1   6      264.52      256.54      3.86 o
   3  -1   6      113.76      114.73      2.89 o
   4  -1   6      215.27      217.22      4.34 o
   5  -1   6       26.41       26.84      1.45 o
   6  -1   6        3.98        4.02      1.29 o
   7  -1   6       10.79       12.05      2.09 o
  -5   0   6       35.04       35.52      1.45 o
  -4   0   6      480.58      487.41      6.91 o
  -3   0   6       82.51       66.53      1.93 o
  -2   0   6      186.15      177.53      1.93 o
  -1   0   6       17.27       16.55      0.48 o
   0   0   6     1583.49     1585.65     18.58 o
   1   0   6      407.32      387.48      8.99 o
   2   0   6      263.22      257.18      3.86 o
   3   0   6      178.67      180.12      3.86 o
   4   0   6       57.33       58.98      2.25 o
   5   0   6       51.86       53.36      2.25 o
   6   0   6        8.11        5.30      1.45 o
   7   0   6       13.99       13.66      2.25 o
  -7   1   6        7.80        7.71      1.61 o
  -6   1   6        1.93        3.05      0.96 o
  -5   1   6        8.21        7.88      0.96 o
  -4   1   6        3.55        3.21      0.64 o
  -3   1   6      359.46      353.20      5.78 o
  -2   1   6       33.43       31.66      0.96 o
  -1   1   6       61.23       58.01      1.12 o
   0   1   6       56.50       59.94      1.45 o
   1   1   6      140.77      123.40      4.50 o
   2   1   6      118.08      114.09      2.41 o
   3   1   6      231.03      232.32      4.82 o
   4   1   6       14.89       15.27      1.29 o
   5   1   6      243.51      252.74      5.62 o
   6   1   6       32.89       35.84      3.38 o
  -7   2   6       11.07       11.57      1.77 o
  -6   2   6        7.66        6.75      1.29 o
  -5   2   6       77.15       73.93      2.57 o
  -4   2   6       43.51       43.07      1.77 o
  -3   2   6       77.89       77.46      2.25 o
  -2   2   6      138.70      137.87      3.05 o
  -1   2   6        4.83        4.02      0.48 o
   0   2   6       13.22       12.54      0.64 o
   1   2   6       17.55       16.39      1.61 o
   2   2   6      290.68      306.67      5.62 o
   3   2   6       46.29       42.43      1.93 o
   4   2   6       19.67       19.93      1.45 o
   5   2   6       32.74       28.13      1.77 o
   6   2   6       24.78       20.73      2.57 o
  -7   3   6        2.37        2.73      1.13 <
  -6   3   6       11.52       13.18      1.77 o
  -5   3   6       33.14       32.14      1.61 o
  -4   3   6      131.21      125.82      3.37 o
  -3   3   6       44.11       45.96      1.45 o
  -2   3   6       17.18       12.86      0.96 o
  -1   3   6       72.60       83.25      1.77 o
   0   3   6       51.24       46.77      1.93 o
   1   3   6      150.53      160.52      3.86 o
   2   3   6       67.31       63.16      2.41 o
   3   3   6       38.04       36.64      1.93 o
   4   3   6        7.08        8.20      1.13 o
   5   3   6       11.20       11.73      1.29 o
  -7   4   6        0.28        1.29      0.96 <
  -6   4   6       20.74       19.77      2.09 o
  -5   4   6       32.72       30.54      2.41 o
  -4   4   6       56.41       57.37      2.25 o
  -3   4   6       91.56       89.19      2.73 o
  -2   4   6      107.84      108.15      3.05 o
  -1   4   6       21.86       19.13      0.96 o
   0   4   6       47.65       45.00      2.09 o
   1   4   6      108.15      110.24      3.37 o
   2   4   6      108.52      103.49      4.66 o
   3   4   6        2.73        3.70      1.13 o
   4   4   6       48.65       48.70      2.57 o
   5   4   6        6.70        6.43      1.77 o
  -7   5   6        7.78        9.64      1.61 o
  -6   5   6        5.51        4.50      1.29 o
  -4   5   6      118.94      115.54      3.37 o
  -3   5   6       25.04       25.55      1.61 o
  -2   5   6       61.07       64.12      2.41 o
  -1   5   6        8.33        7.71      0.64 o
   0   5   6        1.71        2.09      0.48 o
   1   5   6       90.79       92.41      3.37 o
   2   5   6       61.68       56.25      2.73 o
   3   5   6       51.28       49.18      3.38 o
   4   5   6        2.95        2.41      1.29 <
  -4   6   6        7.47        6.11      1.13 o
  -3   6   6       26.32       25.72      1.61 o
  -2   6   6       33.77       34.23      1.93 o
  -1   6   6        7.55        7.07      0.96 o
   0   6   6       38.74       41.14      2.25 o
   1   6   6       56.04       54.32      2.73 o
   2   6   6       20.27       21.05      1.77 o
   3   6   6       28.62       32.14      2.41 o
  -5   7   6        0.62        0.80      0.96 <
  -4   7   6       15.94       17.04      2.09 o
  -3   7   6       36.07       37.45      2.09 o
  -2   7   6        2.97        1.77      0.64 <
  -1   7   6       26.76       23.63      1.77 o
   0   7   6        0.12       -0.96      0.80 <
   1   7   6        0.80       -0.64      0.64 <
   2   7   6       29.44       28.13      2.25 o
  -4   8   6        2.78        0.00      0.96 <
  -3   8   6        4.05        4.98      1.29 o
  -2   8   6       14.73       14.30      1.45 o
  -1   8   6        7.93        6.11      0.96 o
   0   8   6        1.03        2.25      1.13 <
  -1  -9   7       11.17       14.95      2.41 o
   0  -9   7       15.66       15.43      2.25 o
   1  -9   7        6.47        6.11      1.61 o
   2  -9   7       13.16       11.89      1.93 o
   3  -9   7        2.82        4.02      1.29 o
  -3  -8   7       19.50       18.97      2.41 o
  -2  -8   7       11.42       11.89      2.09 o
  -1  -8   7       35.93       33.91      3.05 o
   0  -8   7       46.21       37.77      3.21 o
   1  -8   7       34.12       32.79      2.89 o
   2  -8   7        6.30        6.27      1.45 o
   3  -8   7        3.40        3.86      1.29 o
   4  -8   7        7.88        7.88      1.77 o
  -5  -7   7       17.10       18.64      2.57 o
  -4  -7   7        6.42        3.38      1.45 <
  -3  -7   7        8.38        7.71      1.61 o
  -2  -7   7       24.90       26.84      2.73 o
  -1  -7   7      107.84      113.94      5.30 o
   0  -7   7        4.29        2.57      0.96 <
   1  -7   7       43.61       48.21      3.38 o
   2  -7   7        9.47        6.43      1.45 o
   3  -7   7       18.21       23.30      2.41 o
   4  -7   7       31.74       29.89      2.89 o
   5  -7   7       31.26       31.50      3.05 o
  -6  -6   7        5.78        3.54      1.29 <
  -5  -6   7       32.74       31.82      2.09 o
  -4  -6   7       22.69       20.73      2.41 o
  -3  -6   7        1.60        3.21      1.29 <
  -2  -6   7       15.70       15.75      1.93 o
  -1  -6   7        8.83        7.39      1.45 o
   0  -6   7      248.54      249.51      4.98 o
   1  -6   7      125.49      115.22      2.73 o
   2  -6   7       27.38       27.97      1.61 o
   3  -6   7        5.61        7.23      0.80 o
   4  -6   7       50.80       55.61      1.77 o
   5  -6   7        2.71        1.61      0.64 <
   6  -6   7       26.15       30.38      3.05 o
  -6  -5   7       28.08       27.64      2.89 o
  -5  -5   7        0.89       -0.64      0.96 <
  -4  -5   7       21.54       20.57      2.25 o
  -3  -5   7        6.84        6.43      1.29 o
  -2  -5   7        4.46        4.02      1.13 o
  -1  -5   7        1.25        0.96      0.64 <
   0  -5   7      102.37       99.96      2.73 o
   1  -5   7       13.65       12.86      0.64 o
   2  -5   7       93.16       89.67      1.77 o
   3  -5   7        7.08        6.75      0.48 o
   4  -5   7        2.14        1.61      0.48 o
   5  -5   7      199.88      216.28      6.75 o
   6  -5   7       21.29       20.41      2.25 o
   7  -5   7       12.55       13.34      2.09 o
  -6  -4   7        5.11        5.14      1.45 o
  -5  -4   7        0.75        0.64      0.80 <
  -4  -4   7        1.42        0.80      0.80 <
  -3  -4   7        2.39        3.21      0.96 o
  -2  -4   7       65.71       63.96      3.21 o
  -1  -4   7       29.20       32.14      1.61 o
   0  -4   7       16.87       16.39      0.96 o
   1  -4   7      440.58      455.63      4.66 o
   2  -4   7       10.26       10.61      0.48 o
   3  -4   7        0.48        0.80      0.32 <
   4  -4   7        7.45        7.23      0.80 o
   5  -4   7        2.22        2.57      1.13 <
   6  -4   7        5.18        4.02      1.13 o
   7  -4   7       34.65       35.04      3.21 o
  -5  -3   7        0.20       -1.13      0.80 <
  -4  -3   7        0.18        0.00      0.80 <
  -3  -3   7        1.92        0.96      0.80 <
  -2  -3   7       17.40       18.64      1.61 o
  -1  -3   7       63.25       62.68      2.89 o
   0  -3   7       51.33       54.32      1.12 o
   1  -3   7       11.12       10.61      0.48 o
   2  -3   7       71.11       71.03      1.61 o
   3  -3   7        4.59        4.18      0.48 o
   4  -3   7       33.08       34.07      1.61 o
   5  -3   7       22.69       21.38      1.29 o
   6  -3   7       45.94       47.57      3.54 o
   7  -3   7        1.81        5.79      1.61 o
  -5  -2   7        2.21        1.93      0.96 <
  -4  -2   7        8.34        7.23      1.13 o
  -3  -2   7       17.37       16.55      1.45 o
  -2  -2   7       71.97       74.25      2.89 o
  -1  -2   7      165.43      164.53      2.89 o
   0  -2   7      130.16      124.21      1.93 o
   1  -2   7       98.36       95.94      1.77 o
   2  -2   7       14.90       15.11      0.96 o
   3  -2   7       42.84       43.23      1.77 o
   4  -2   7       56.99       54.96      2.09 o
   5  -2   7       24.26       25.55      1.45 o
   6  -2   7        2.96        3.54      1.45 <
   7  -2   7       43.38       46.13      3.70 o
  -5  -1   7       17.96       15.43      1.13 o
  -4  -1   7        5.62        5.14      0.80 o
  -3  -1   7        6.11        5.63      0.80 o
  -2  -1   7       55.35       52.39      1.45 o
  -1  -1   7       68.89       65.73      1.45 o
   0  -1   7      272.92      267.94      2.57 o
   1  -1   7      173.49      166.29      5.30 o
   2  -1   7       61.88       58.18      1.77 o
   3  -1   7       50.35       49.02      1.93 o
   4  -1   7       18.61       19.13      1.29 o
   5  -1   7       29.98       31.34      1.77 o
   6  -1   7       59.53       64.13      4.18 o
   7  -1   7        3.88        2.57      1.61 <
  -7   0   7        3.76        3.70      1.29 <
  -5   0   7       12.26       13.98      1.77 o
  -4   0   7       12.51       12.21      1.61 o
  -3   0   7       60.74       58.66      1.93 o
  -2   0   7       34.10       32.14      0.80 o
  -1   0   7      220.32      215.60      3.05 o
   0   0   7       78.55       71.51      1.61 o
   1   0   7       57.00       54.32      2.89 o
   2   0   7       46.70       46.77      1.61 o
   3   0   7       26.34       24.43      1.45 o
   4   0   7       19.39       19.45      1.45 o
   5   0   7       83.07       86.14      3.05 o
   6   0   7       38.70       41.63      3.70 o
  -7   1   7        5.89        4.34      1.29 o
  -6   1   7        0.00        0.32      0.64 <
  -5   1   7        6.05        5.30      0.80 o
  -4   1   7       12.39       11.41      0.96 o
  -3   1   7      174.62      170.64      3.70 o
  -2   1   7        2.99        4.34      0.64 o
  -1   1   7       90.62       84.69      1.45 o
   0   1   7      136.01      143.17      2.57 o
   1   1   7       82.10       82.92      3.86 o
   2   1   7       52.40       58.02      2.09 o
   3   1   7        9.91        9.16      0.96 o
   4   1   7        9.30        9.80      0.96 o
   5   1   7        1.17       -0.32      0.64 <
   6   1   7       41.32       50.47      4.02 o
  -7   2   7       13.77       12.05      1.77 o
  -6   2   7       14.18       12.05      1.61 o
  -5   2   7       14.93       13.82      1.13 o
  -4   2   7        0.17       -0.64      0.64 <
  -3   2   7        6.93        6.91      0.80 o
  -2   2   7       59.50       61.23      2.09 o
  -1   2   7        2.41        2.41      0.32 o
   0   2   7       17.09       19.61      0.96 o
   1   2   7       18.24       24.11      1.45 o
   2   2   7       87.57       89.51      4.18 o
   3   2   7       30.71       32.95      1.77 o
   4   2   7        3.80        3.86      0.80 o
   5   2   7       55.66       60.27      2.73 o
  -7   3   7       23.49       21.22      2.25 o
  -6   3   7        4.59        4.50      1.13 o
  -5   3   7        3.78        3.70      0.96 o
  -4   3   7        0.23        0.16      0.48 <
  -3   3   7       23.27       22.50      1.45 o
  -2   3   7       80.07       75.21      2.41 o
  -1   3   7       68.67       67.50      1.77 o
   0   3   7       17.90       21.70      1.45 o
   1   3   7       11.93       14.63      0.96 o
   2   3   7       18.86       20.41      2.09 o
   3   3   7       15.88       15.27      1.77 o
   4   3   7        2.99        1.93      0.80 <
   5   3   7        1.32        1.61      0.80 <
  -7   4   7        7.04        6.91      1.45 o
  -6   4   7       40.76       39.22      2.89 o
  -5   4   7       24.04       22.34      2.09 o
  -4   4   7       41.87       43.39      3.05 o
  -3   4   7       10.76       10.29      0.96 o
  -2   4   7       36.70       35.20      1.77 o
  -1   4   7        5.18        4.50      0.48 o
   0   4   7       29.59       31.82      1.77 o
   1   4   7       12.48       11.25      0.96 o
   2   4   7        7.10        6.59      1.13 o
   3   4   7        1.90        3.05      1.13 <
   4   4   7       25.27       21.54      2.25 o
   5   4   7        8.21        9.00      1.77 o
  -6   5   7        4.56        4.50      1.29 o
  -4   5   7       39.88       37.77      1.93 o
  -3   5   7       16.98       16.55      1.29 o
  -2   5   7        8.52        6.43      0.96 o
  -1   5   7       62.15       60.75      2.57 o
   0   5   7       40.23       43.23      2.25 o
   1   5   7        6.25        5.95      0.96 o
   2   5   7       12.18       11.57      1.29 o
   3   5   7        3.05        5.63      1.13 o
   4   5   7        3.77        3.86      1.13 o
  -4   6   7       15.48       14.47      1.77 o
  -3   6   7        2.52        3.21      0.80 o
  -2   6   7        1.91        3.21      0.80 o
  -1   6   7        3.55        4.02      0.96 o
   0   6   7        1.84        1.45      0.80 <
   1   6   7      153.04      153.30      4.82 o
   2   6   7        6.34        9.16      1.29 o
   3   6   7        1.07        1.77      1.45 <
  -4   7   7        1.10        2.73      1.13 <
  -3   7   7        1.69        1.29      0.96 <
  -2   7   7        8.09        7.88      0.96 o
  -1   7   7       24.24       28.13      1.93 o
   0   7   7       13.81       16.72      1.61 o
   1   7   7        8.61        8.36      1.77 o
  -3   8   7        5.87        2.73      1.13 <
  -2   8   7        2.53        4.50      1.29 o
  -1   8   7        3.73        4.02      1.29 o
   0  -9   8        2.39        3.38      1.45 <
   1  -9   8       13.47       10.45      1.93 o
  -3  -8   8       27.07       27.64      3.05 o
  -2  -8   8       24.07       24.75      2.73 o
  -1  -8   8       35.28       36.16      3.21 o
   0  -8   8        1.38        0.96      1.13 <
   1  -8   8        0.06        2.41      1.13 <
   2  -8   8       11.22        8.20      1.77 o
   3  -8   8       33.77       36.80      3.38 o
  -4  -7   8       11.87       11.09      1.93 o
  -3  -7   8       25.02       22.98      2.57 o
  -2  -7   8        2.63        1.93      0.96 <
  -1  -7   8       64.74       66.70      4.02 o
   0  -7   8       14.40       14.30      2.09 o
   1  -7   8        9.77        8.20      1.61 o
   2  -7   8       17.63       16.88      2.09 o
   3  -7   8       16.35       14.63      2.09 o
   4  -7   8       18.88       21.05      2.57 o
  -5  -6   8        4.53        4.98      0.96 o
  -4  -6   8       59.40       56.09      3.86 o
  -3  -6   8        8.34        8.04      1.61 o
  -2  -6   8       17.58       18.97      2.09 o
  -1  -6   8        1.88        1.61      0.96 <
   0  -6   8        5.28        5.95      1.29 o
   1  -6   8       11.24       11.73      1.77 o
   2  -6   8       22.80       23.30      2.25 o
   3  -6   8       30.37       32.14      1.77 o
   4  -6   8      105.79      117.64      5.62 o
   5  -6   8        4.63        5.30      1.61 o
  -5  -5   8       13.22       12.05      1.93 o
  -4  -5   8       13.99       13.02      1.77 o
  -3  -5   8       18.77       19.77      2.09 o
  -2  -5   8        2.69        3.21      0.96 o
  -1  -5   8       11.85       12.21      1.61 o
   0  -5   8       17.30       16.39      0.96 o
   1  -5   8       35.15       34.55      0.96 o
   2  -5   8       23.05       23.79      0.96 o
   3  -5   8       49.63       58.18      1.77 o
   4  -5   8       13.89       15.43      0.96 o
   5  -5   8       38.08       39.54      2.73 o
   6  -5   8       14.07       14.47      1.93 o
  -5  -4   8       35.53       36.64      2.89 o
  -4  -4   8       48.04       52.71      3.21 o
  -3  -4   8        7.68        7.07      1.29 o
  -2  -4   8       58.61       61.07      3.05 o
  -1  -4   8       35.22       40.02      2.57 o
   0  -4   8        8.10        9.16      0.64 o
   1  -4   8       16.98       13.82      0.64 o
   2  -4   8       15.22       17.36      0.96 o
   3  -4   8       28.16       28.93      1.13 o
   4  -4   8       42.69       40.18      1.77 o
   5  -4   8        3.63        7.23      1.45 o
   6  -4   8       12.73       18.16      2.25 o
   7  -4   8        1.90        1.29      1.13 <
  -5  -3   8       19.48       20.41      2.09 o
  -4  -3   8       20.03       20.57      1.93 o
  -3  -3   8       74.03       78.75      3.37 o
  -2  -3   8       15.43       16.07      1.45 o
  -1  -3   8        2.71        3.05      0.80 o
   0  -3   8        5.53        5.46      0.48 o
   1  -3   8       67.99       69.10      1.77 o
   2  -3   8       33.66       33.27      1.29 o
   3  -3   8      145.70      147.51      2.89 o
   4  -3   8       22.68       23.47      1.45 o
   5  -3   8       14.90       13.18      1.77 o
   6  -3   8        5.02        5.46      1.45 o
   7  -3   8        2.71        2.09      1.45 <
  -5  -2   8       36.69       36.80      3.05 o
  -4  -2   8       13.79       14.47      1.13 o
  -3  -2   8       58.05       61.07      2.25 o
  -2  -2   8       59.52       56.25      2.09 o
  -1  -2   8      181.77      185.90      4.02 o
   0  -2   8       74.28       73.92      1.93 o
   1  -2   8       43.14       45.16      1.29 o
   2  -2   8      223.23      214.65      6.27 o
   3  -2   8        2.32        3.38      0.64 o
   4  -2   8        7.41        7.71      0.96 o
   5  -2   8        3.74        3.70      0.80 o
   6  -2   8        3.16        4.50      1.45 o
  -5  -1   8        0.29       -0.64      0.96 <
  -4  -1   8       43.48       40.66      3.05 o
  -3  -1   8       86.27       81.32      1.93 o
  -2  -1   8      167.03      168.88      2.73 o
  -1  -1   8       61.97       62.36      1.61 o
   0  -1   8       44.36       45.00      1.29 o
   1  -1   8       57.18       58.02      2.09 o
   2  -1   8       63.49       60.11      3.21 o
   3  -1   8      110.45      110.40      3.05 o
   4  -1   8       66.82       65.09      2.41 o
   5  -1   8        2.20        1.61      0.64 <
   6  -1   8        9.68        9.80      1.93 o
  -7   0   8       14.87       13.66      1.93 o
  -6   0   8        0.20       -0.96      0.96 <
  -5   0   8       27.71       26.68      1.61 o
  -4   0   8       13.82       14.63      1.29 o
  -3   0   8       50.21       49.02      1.93 o
  -2   0   8      154.35      148.31      2.09 o
  -1   0   8       38.98       36.32      1.13 o
   0   0   8        1.94        2.25      0.48 o
   1   0   8      173.36      177.71      4.02 o
   2   0   8       26.42       25.88      2.25 o
   3   0   8       22.75       23.63      1.61 o
   4   0   8       19.40       21.05      1.61 o
   5   0   8       27.46       28.29      1.77 o
   6   0   8        2.10        2.09      1.45 <
  -7   1   8        5.06        4.18      1.13 o
  -6   1   8        7.07        6.27      1.13 o
  -5   1   8       10.44        8.68      0.96 o
  -4   1   8       23.66       23.47      1.45 o
  -3   1   8      124.98      128.72      3.21 o
  -2   1   8       33.00       36.97      2.73 o
  -1   1   8        6.24        5.30      0.32 o
   0   1   8       73.24       68.78      2.25 o
   1   1   8        1.96        2.89      0.64 o
   2   1   8        6.80        7.23      1.29 o
   3   1   8       11.80       12.38      1.77 o
   4   1   8       38.68       40.50      2.25 o
   5   1   8       24.24       24.11      1.77 o
  -6   2   8        1.52        2.41      0.80 <
  -5   2   8        6.79        7.07      0.96 o
  -4   2   8       41.03       40.82      1.77 o
  -3   2   8       29.48       31.50      2.57 o
  -2   2   8       51.29       55.12      2.09 o
  -1   2   8        8.59        5.46      0.32 o
   0   2   8       10.94        8.68      0.64 o
   1   2   8       26.33       28.45      1.29 o
   2   2   8       32.89       37.13      2.73 o
   3   2   8        4.84        4.98      1.13 o
   4   2   8        5.98        7.55      1.13 o
   5   2   8       12.94       13.50      1.45 o
  -6   3   8        1.23        2.25      0.96 <
  -5   3   8       59.52       52.71      3.05 o
  -4   3   8       39.50       38.25      3.05 o
  -3   3   8       56.24       56.41      2.25 o
  -2   3   8        3.37        4.02      0.64 o
  -1   3   8       55.28       55.77      1.61 o
   0   3   8       15.14       11.89      1.13 o
   1   3   8        1.44        1.29      0.64 <
   2   3   8        3.60        2.89      0.96 <
   3   3   8       18.04       18.80      2.09 o
   4   3   8       16.86       14.47      1.93 o
   5   3   8        7.22        6.59      1.45 o
  -4   4   8       60.42       62.36      3.86 o
  -3   4   8       25.64       26.36      1.61 o
  -2   4   8       19.55       17.84      1.29 o
  -1   4   8        1.53        1.61      0.64 <
   0   4   8        2.72        2.73      0.80 o
   1   4   8        5.83        5.46      0.96 o
   2   4   8       30.49       32.30      2.09 o
   3   4   8       18.01       17.52      2.09 o
   4   4   8       29.49       28.45      2.73 o
  -4   5   8       28.12       30.54      2.41 o
  -3   5   8       18.13       17.20      1.45 o
  -2   5   8       11.84        9.48      1.13 o
  -1   5   8        7.35        6.27      0.96 o
   0   5   8       39.06       40.66      2.09 o
   1   5   8        7.15        7.55      1.13 o
   2   5   8       13.48       15.43      1.61 o
   3   5   8       34.50       34.55      2.41 o
  -3   6   8       34.49       35.52      2.09 o
  -2   6   8       10.56       13.50      1.45 o
  -1   6   8        7.45       10.93      1.29 o
   0   6   8        6.17        7.07      1.13 o
   1   6   8        6.41        8.36      1.29 o
   2   6   8        4.81        6.91      1.77 o
  -3   7   8        4.57        5.14      1.29 o
  -2   7   8        3.19        2.89      1.13 <
  -1   7   8       14.25       13.18      1.93 o
   0   7   8        3.64        2.73      1.13 <
  -2  -8   9        1.03        0.00      0.96 <
  -1  -8   9       57.94       62.36      4.34 o
   0  -8   9       22.59       25.23      2.73 o
   1  -8   9       28.57       25.88      2.73 o
   2  -8   9        1.80        3.54      1.45 <
  -4  -7   9       15.10       15.27      2.25 o
  -3  -7   9        0.82        1.61      1.13 <
  -2  -7   9       43.41       47.09      3.54 o
  -1  -7   9        5.37        6.11      1.45 o
   0  -7   9       19.09       19.93      2.25 o
   1  -7   9       38.42       42.43      3.38 o
   2  -7   9       17.29       20.57      2.41 o
   3  -7   9        8.12        8.52      1.13 o
   4  -7   9       44.93       46.93      3.86 o
  -5  -6   9        7.15       10.77      1.93 o
  -4  -6   9        7.98        9.48      1.77 o
  -3  -6   9        5.15        6.43      1.45 o
  -2  -6   9        2.89        3.70      1.13 o
  -1  -6   9       32.51       36.97      2.89 o
   0  -6   9       38.52       39.86      3.05 o
   1  -6   9       31.85       35.36      2.89 o
   2  -6   9       48.82       50.30      2.41 o
   3  -6   9        2.78        3.86      0.80 o
   4  -6   9       32.20       33.27      3.05 o
  -4  -5   9        4.39        5.79      1.45 o
  -3  -5   9        1.34        0.00      0.96 <
  -2  -5   9        4.76        4.34      1.13 o
  -1  -5   9        5.45        6.43      1.13 o
   0  -5   9       16.78       19.61      2.09 o
   1  -5   9       73.68       76.98      2.89 o
   2  -5   9       65.88       63.64      2.57 o
   3  -5   9       20.27       18.00      1.45 o
   4  -5   9       42.99       46.45      3.54 o
   5  -5   9        6.39        7.39      1.61 o
  -4  -4   9        3.18        5.46      1.13 o
  -3  -4   9        0.26        0.32      0.64 <
  -2  -4   9       10.59       12.21      1.45 o
  -1  -4   9        5.14        4.34      1.13 o
   0  -4   9       57.62       62.20      2.57 o
   1  -4   9       51.67       55.12      2.25 o
   2  -4   9        7.68        9.32      0.96 o
   3  -4   9       10.76        9.64      0.80 o
   4  -4   9        3.41        3.21      0.64 o
   5  -4   9       12.36       15.91      1.93 o
  -4  -3   9        2.16        2.41      0.96 <
  -3  -3   9        1.81        2.73      0.80 o
  -2  -3   9       11.10       10.93      1.13 o
  -1  -3   9       27.89       30.70      1.29 o
   0  -3   9      130.53      129.36      2.57 o
   1  -3   9      120.47      124.22      2.57 o
   2  -3   9       24.37       23.14      1.45 o
   3  -3   9        1.02        1.29      0.64 <
   4  -3   9        0.80        1.13      0.48 <
   5  -3   9        5.28        4.50      1.29 o
   6  -3   9        4.54        7.55      1.61 o
  -5  -2   9      115.73      117.64      5.79 o
  -4  -2   9        2.14        1.77      0.96 <
  -3  -2   9        5.12        4.34      0.80 o
  -2  -2   9        0.07        0.32      0.64 <
  -1  -2   9       74.70       75.21      1.93 o
   0  -2   9       21.65       23.79      1.13 o
   1  -2   9       80.44       77.62      1.93 o
   2  -2   9       19.22       17.84      1.13 o
   3  -2   9       15.75       13.50      1.13 o
   4  -2   9       19.11       17.84      1.45 o
   5  -2   9        6.48        6.11      1.61 o
   6  -2   9       31.45       35.20      3.38 o
  -5  -1   9       17.26       17.68      2.25 o
  -4  -1   9        3.23        3.86      1.29 o
  -3  -1   9       19.22       17.36      0.96 o
  -2  -1   9        2.83        3.05      0.32 o
  -1  -1   9       31.91       31.98      1.61 o
   0  -1   9      606.37      586.59      7.23 o
   1  -1   9       15.53       13.50      1.13 o
   2  -1   9       21.00       17.52      1.93 o
   3  -1   9        2.43        1.93      0.80 <
   4  -1   9        4.74        5.14      0.80 o
   5  -1   9        7.78        8.20      1.77 o
   6  -1   9       15.85       17.52      2.57 o
  -5   0   9        1.64        1.29      0.96 <
  -4   0   9       77.62       77.46      2.73 o
  -3   0   9        0.68        0.32      0.64 <
  -2   0   9        1.51        1.13      0.32 o
  -1   0   9       67.42       67.82      1.77 o
   0   0   9       73.93       72.00      1.77 o
   1   0   9       68.03       66.69      2.57 o
   2   0   9       23.24       24.91      2.25 o
   3   0   9        5.71        5.95      1.29 o
   4   0   9        2.43        2.73      0.80 o
   5   0   9       46.95       48.54      2.41 o
  -5   1   9        3.13        0.64      0.96 <
  -4   1   9        1.23        0.64      0.80 <
  -3   1   9       34.88       31.66      2.73 o
  -2   1   9       13.52       14.63      1.93 o
  -1   1   9       27.25       24.75      0.80 o
   0   1   9       36.24       37.61      1.77 o
   1   1   9       32.31       36.16      1.61 o
   2   1   9        3.99        4.50      1.29 o
   3   1   9       25.14       26.84      2.41 o
   4   1   9        0.30        1.45      0.80 <
   5   1   9       43.08       42.27      2.41 o
  -4   2   9        1.53        1.93      0.96 <
  -3   2   9        1.59        2.73      1.29 <
  -2   2   9        0.75       -0.16      0.80 <
  -1   2   9       27.71       30.22      1.61 o
   0   2   9        7.06        8.68      0.96 o
   1   2   9        0.23       -0.32      0.48 <
   2   2   9       43.34       43.23      3.21 o
   3   2   9        8.24        8.84      1.61 o
   4   2   9        1.11        0.80      0.80 <
   5   2   9       15.01       12.86      1.77 o
  -4   3   9       24.32       21.70      2.41 o
  -3   3   9        2.69        4.02      1.45 <
  -2   3   9       31.25       27.97      1.61 o
  -1   3   9        4.00        4.02      0.64 o
   0   3   9        6.77        6.59      0.80 o
   1   3   9       14.72       17.36      1.45 o
   2   3   9        8.07       10.61      1.13 o
   3   3   9       20.04       18.80      2.25 o
   4   3   9        6.12        3.86      1.13 o
  -4   4   9        9.66        9.00      1.77 o
  -3   4   9        8.93        7.55      1.61 o
  -2   4   9        1.21        2.25      0.96 <
  -1   4   9       10.18        8.68      0.96 o
   0   4   9       13.89       11.57      1.29 o
   1   4   9       16.30       15.91      1.45 o
   2   4   9       27.34       30.22      1.93 o
   3   4   9        0.84       -0.80      0.80 <
  -3   5   9        3.82        2.73      1.29 <
  -2   5   9        0.00       -0.80      0.96 <
  -1   5   9        3.73        3.86      0.80 o
   0   5   9        1.22        1.13      0.64 <
   1   5   9       34.44       37.45      2.25 o
   2   5   9       25.76       23.30      2.57 o
   3   5   9       10.22       10.13      2.09 o
   0   6   9       21.15       20.41      2.25 o
   1   6   9       17.35       20.25      2.41 o
   0  -8  10       11.55       12.70      2.09 o
  -3  -7  10        7.90       11.89      2.09 o
  -2  -7  10        7.43        7.07      1.45 o
  -1  -7  10       27.68       24.75      2.73 o
   0  -7  10        6.24        4.34      1.29 o
   1  -7  10        1.45        2.41      0.96 <
   2  -7  10        3.10        3.86      0.80 o
   3  -7  10        5.53        3.86      1.29 o
  -4  -6  10       20.76       23.79      2.57 o
  -3  -6  10        4.79        5.30      1.45 o
  -2  -6  10        7.35        7.55      1.61 o
  -1  -6  10        1.63        0.96      0.96 <
   0  -6  10       42.20       39.70      3.05 o
   1  -6  10        8.06        7.39      0.96 o
   2  -6  10        3.19        5.14      0.96 o
   3  -6  10       11.05       13.50      1.45 o
   4  -6  10       21.94       26.84      2.89 o
  -3  -5  10       12.67       13.50      1.77 o
  -2  -5  10        3.14        4.18      1.13 o
  -1  -5  10        3.11        2.89      0.96 <
   0  -5  10       12.19       13.34      1.29 o
   1  -5  10        8.23        9.32      1.13 o
   2  -5  10        3.73        2.89      0.64 o
   3  -5  10        7.56        9.16      1.13 o
   4  -5  10        2.49        3.05      1.29 <
  -3  -4  10        5.51        7.55      1.29 o
  -2  -4  10       16.70       16.72      1.45 o
  -1  -4  10        6.82        7.07      0.96 o
   0  -4  10        1.32        0.96      0.64 <
   1  -4  10       18.71       17.68      1.29 o
   2  -4  10       10.43       10.13      1.13 o
   3  -4  10       10.25        9.00      0.96 o
   4  -4  10        8.36       10.61      1.77 o
  -4  -3  10       13.70       16.23      2.25 o
  -3  -3  10       14.33       15.11      1.29 o
  -2  -3  10        0.44        0.48      0.64 <
  -1  -3  10       15.06       15.43      1.29 o
   0  -3  10        1.47        1.45      0.64 <
   1  -3  10        8.20        7.71      0.96 o
   2  -3  10        0.07        0.64      0.64 <
   3  -3  10       10.73        8.20      1.45 o
   4  -3  10        9.62        9.80      0.96 o
   5  -3  10        8.35       10.45      1.77 o
  -5  -2  10        8.19        8.04      1.77 o
  -4  -2  10        6.68        6.91      1.61 o
  -3  -2  10        4.39        5.63      1.61 o
  -2  -2  10       24.90       24.27      1.45 o
  -1  -2  10       18.38       16.88      1.29 o
   0  -2  10        0.56       -0.32      0.64 <
   1  -2  10        5.01        4.34      0.80 o
   2  -2  10       16.31       16.88      1.29 o
   3  -2  10        2.44        0.96      0.64 <
   4  -2  10       23.70       20.89      1.61 o
   5  -2  10        8.66        9.48      1.77 o
  -5  -1  10        4.13        5.79      1.61 o
  -4  -1  10       20.27       18.48      2.41 o
  -3  -1  10       10.98        8.04      1.61 o
  -2  -1  10       13.07       12.05      1.93 o
  -1  -1  10        0.76       -0.16      0.48 <
   0  -1  10       11.97       11.89      1.13 o
   1  -1  10        8.93        9.48      0.96 o
   2  -1  10        3.97        3.70      1.13 o
   3  -1  10       15.98       11.25      1.77 o
   4  -1  10        2.90        2.57      0.96 <
   5  -1  10        6.24        6.59      1.77 o
  -5   0  10        2.69        1.45      1.13 <
  -4   0  10        4.90        7.88      1.61 o
  -3   0  10        3.78        3.86      1.13 o
  -2   0  10       21.90       22.98      2.41 o
  -1   0  10       16.56       15.11      1.13 o
   0   0  10        5.13        4.50      0.64 o
   1   0  10       18.88       14.14      1.93 o
   2   0  10        1.07       -0.64      0.96 <
   3   0  10        1.38        1.93      0.96 <
   4   0  10        2.91        1.93      0.80 <
   5   0  10       27.40       29.09      3.05 o
  -5   1  10        1.66        1.45      1.13 <
  -4   1  10        3.88        5.30      1.45 o
  -3   1  10       31.90       33.27      3.05 o
  -2   1  10        0.18        0.80      0.80 <
  -1   1  10        9.30        7.71      1.45 o
   0   1  10        4.86        4.50      0.80 o
   1   1  10        0.97       -0.16      0.80 <
   2   1  10        0.96        0.96      0.80 <
   3   1  10        6.61        7.23      1.29 o
   4   1  10        9.00        9.80      1.61 o
  -4   2  10        4.83        7.23      1.61 o
  -3   2  10       12.77       14.47      2.09 o
  -2   2  10       14.30       13.50      1.93 o
  -1   2  10        1.50        1.29      0.96 <
   0   2  10        1.24        1.77      0.96 <
   1   2  10        0.24        2.09      1.13 <
   2   2  10        7.67        8.68      1.13 o
   3   2  10        1.32        3.05      1.29 <
   4   2  10        7.74        9.80      1.77 o
  -4   3  10        0.74        0.16      0.96 <
  -3   3  10       10.76       13.98      2.09 o
  -2   3  10       14.18       19.93      2.41 o
  -1   3  10       18.04       17.04      2.25 o
   0   3  10        0.30        0.64      0.96 <
   1   3  10        0.28        1.29      1.13 <
   2   3  10        0.53        0.64      0.80 <
   3   3  10       12.84       11.89      1.29 o
  -3   4  10        9.65       10.77      2.09 o
  -2   4  10       12.33       13.18      2.09 o
  -1   4  10        4.44        4.02      1.29 o
   0   4  10        2.20        6.91      1.77 o
  -2  -7  11        0.16        1.93      1.29 <
  -1  -7  11        5.67        9.48      1.77 o
   0  -7  11       12.77       10.77      1.77 o
   1  -7  11       18.24       17.04      1.61 o
   2  -7  11        8.23        9.00      1.61 o
  -2  -6  11        0.27        0.64      0.96 <
  -1  -6  11        6.45        7.71      1.45 o
   0  -6  11       14.19       11.57      1.61 o
   1  -6  11        5.20        5.79      0.96 o
   2  -6  11        5.66        5.46      0.96 o
   3  -6  11        1.30        1.45      0.96 <
  -2  -5  11        1.69        0.96      0.64 <
  -1  -5  11        4.96        8.20      1.13 o
   0  -5  11        8.85        9.48      1.13 o
   1  -5  11       33.39       29.25      1.93 o
   2  -5  11        6.19        7.07      1.13 o
   3  -5  11        1.14        1.45      0.64 <
  -2  -4  11        3.27        3.21      0.96 o
  -1  -4  11        2.36        3.54      0.80 o
   0  -4  11       13.25       13.34      1.29 o
   1  -4  11        7.58        8.20      0.96 o
   2  -4  11        6.34        5.46      0.96 o
   3  -4  11        0.56       -0.48      0.64 <
   4  -4  11        0.62        0.80      0.96 <
  -3  -3  11        5.61        7.07      1.77 o
  -2  -3  11        3.73        3.54      1.13 o
  -1  -3  11       30.50       27.16      1.77 o
   0  -3  11        8.07        5.46      0.80 o
   1  -3  11       22.46       20.89      1.61 o
   2  -3  11        5.17        4.02      0.80 o
   3  -3  11       10.59       12.70      1.29 o
  -3  -2  11        2.67        3.05      1.45 <
  -2  -2  11        4.68        4.34      1.45 o
  -1  -2  11       10.84        9.48      1.13 o
   0  -2  11       25.06       22.18      1.61 o
   1  -2  11        8.03        5.63      0.80 o
   2  -2  11       23.11       19.93      1.45 o
   3  -2  11        3.63        3.38      1.13 <
  -3  -1  11        6.80        7.07      1.61 o
  -2  -1  11        2.23        1.61      1.13 <
  -1  -1  11       39.82       32.95      3.05 o
   0  -1  11       16.37       15.11      1.29 o
   1  -1  11        4.69        4.02      0.80 o
   2  -1  11        8.29       10.29      1.77 o
   3  -1  11        9.17       10.13      1.77 o
   4  -1  11       14.79       13.66      1.77 o
  -3   0  11        0.32       -1.45      0.96 <
  -2   0  11        4.95        4.50      1.45 o
  -1   0  11        0.77       -0.80      1.13 <
   0   0  11        0.74       -0.48      1.29 <
   1   0  11       45.65       44.04      2.09 o
   2   0  11        8.81        8.52      1.61 o
   3   0  11        9.55        8.84      1.61 o
   4   0  11        3.39        3.54      1.13 o
  -3   1  11        8.97        8.68      1.77 o
  -2   1  11        0.68       -0.80      0.96 <
  -1   1  11        0.52        0.32      0.96 <
   0   1  11       17.64       17.04      2.25 o
   1   1  11        2.69        2.89      1.29 <
   2   1  11        8.42        8.20      1.61 o
   3   1  11        5.95        5.14      1.29 o
   4   1  11        5.96        7.39      1.61 o
  -2   2  11        5.94        5.95      1.45 o
  -1   2  11        2.91        4.18      1.45 <
   0   2  11        4.50        6.27      1.61 o
   1   2  11       22.75       22.50      2.73 o
   2   2  11       17.26       20.25      2.57 o
  -1  -6  12       12.10       11.09      1.77 o
   0  -6  12        8.47        8.36      1.61 o
   1  -6  12        0.79        0.32      0.64 <
   2  -6  12        0.41        0.48      0.96 <
   0  -5  12        0.66        1.93      0.80 <
   1  -5  12        2.14        0.16      0.64 <
   2  -5  12        1.55        0.96      0.64 <
   0  -4  12        3.20        2.89      0.80 o
   1  -4  12        0.20       -0.32      0.64 <
   2  -4  12        1.06        0.80      0.64 <
   3  -4  12        2.11        2.09      0.64 o
  -1  -3  12        3.56        8.04      1.77 o
   0  -3  12        9.06        7.71      1.77 o
   1  -3  12        4.69        4.50      0.80 o
   2  -3  12        1.79        1.45      0.64 <
   3  -3  12        1.23        0.96      0.64 <
  -1  -2  12        9.94        8.52      1.61 o
   0  -2  12       10.11       10.61      1.93 o
   1  -2  12        6.79        6.59      1.45 o
   2  -2  12        1.87        3.05      0.80 o
   3  -2  12        8.70        8.04      1.13 o
  -1  -1  12        3.80        2.73      1.13 <
   0  -1  12       61.11       48.21      3.86 o
   1  -1  12        1.22        1.93      1.29 <
   2  -1  12        1.18        1.29      0.96 <
   3  -1  12        3.35        4.18      1.29 o
   0   0  12       11.68       13.66      2.09 o
   1   0  12        7.21        7.07      1.77 o
   2   0  12        4.26        2.57      1.13 <
